# Supplementary material for: Extensive sampling and thorough taxonomic assessment of Afrotropical Rhyssinae (Hymenoptera, Ichneumonidae) reveals two new species and demonstrates the limitations of previous sampling efforts
Source: Zookeys. 2019 Oct 7;878:33–71. doi: 10.3897/zookeys.878.37845 (PMC6791898; doi:10.3897/zookeys.878.37845)
Supplement: XML Treatment for Epirhyssa [file zookeys.878.37845-treatment1.xml]

<!DOCTYPE tp:taxon-treatment
  PUBLIC "-//TaxonX//DTD Taxonomic Treatment Publishing DTD v0 20100105//EN" "tax-treatment-NSO.dtd">
<tp:taxon-treatment xmlns:tp="http://www.plazi.org/taxpub"><tp:treatment-meta><kwd-group><label>Taxon classification</label><kwd><named-content xmlns:xlink="http://www.w3.org/1999/xlink" content-type="kingdom">Animalia</named-content></kwd><kwd><named-content xmlns:xlink="http://www.w3.org/1999/xlink" content-type="order">Hymenoptera</named-content></kwd><kwd><named-content xmlns:xlink="http://www.w3.org/1999/xlink" content-type="family">Ichneumonidae</named-content></kwd></kwd-group><mixed-citation publication-type="journal"><person-group><name><surname>Hopkins</surname><given-names>Tapani</given-names></name><name><surname>Roininen</surname><given-names>Heikki</given-names></name><name><surname>van Noort</surname><given-names>Simon</given-names></name><name><surname>Broad</surname><given-names>Gavin R.</given-names></name><name><surname>Kaunisto</surname><given-names>Kari</given-names></name><name><surname>Sääksjärvi</surname><given-names>Ilari E.</given-names></name></person-group><article-title>Extensive sampling and thorough taxonomic assessment of Afrotropical <tp:taxon-name><tp:taxon-name-part taxon-name-part-type="subfamily">Rhyssinae</tp:taxon-name-part></tp:taxon-name> (<tp:taxon-name><tp:taxon-name-part taxon-name-part-type="order">Hymenoptera</tp:taxon-name-part></tp:taxon-name>, <tp:taxon-name><tp:taxon-name-part taxon-name-part-type="family">Ichneumonidae</tp:taxon-name-part></tp:taxon-name>) reveals two new species and demonstrates the limitations of previous sampling efforts</article-title><source>Zookeys</source><day>07</day><month>10</month><year>2019</year><volume>878</volume><fpage>33</fpage><lpage>71</lpage><pub-id pub-id-type="doi">10.3897/zookeys.878.37845</pub-id></mixed-citation></tp:treatment-meta><tp:nomenclature><label>Genus</label><tp:taxon-name><object-id xmlns:xlink="http://www.w3.org/1999/xlink" content-type="arpha" xlink:type="simple">36652094-E3B6-55B9-B3BF-D4189A6283D8</object-id>
                <tp:taxon-name-part taxon-name-part-type="genus" reg="Epirhyssa">Epirhyssa</tp:taxon-name-part>
              </tp:taxon-name><tp:taxon-authority>Cresson, 1865</tp:taxon-authority><tp:nomenclature-citation-list><tp:nomenclature-citation><tp:taxon-name>
                    <tp:taxon-name-part taxon-name-part-type="genus" reg="Hierax">Hierax</tp:taxon-name-part>
                  </tp:taxon-name><comment>Tosquinet, 1903: 255.</comment></tp:nomenclature-citation><tp:nomenclature-citation><tp:taxon-name>
                    <tp:taxon-name-part taxon-name-part-type="genus" reg="Rhyssonota">Rhyssonota</tp:taxon-name-part>
                  </tp:taxon-name><comment>Kriechbaumer, 1890: 489.</comment></tp:nomenclature-citation><tp:nomenclature-citation><tp:taxon-name>
                    <tp:taxon-name-part taxon-name-part-type="genus" reg="Sychnostigma">Sychnostigma</tp:taxon-name-part>
                  </tp:taxon-name><comment>Baltazar, 1961: 75.</comment></tp:nomenclature-citation></tp:nomenclature-citation-list></tp:nomenclature><tp:treatment-sec sec-type="diagnosis" id="SECID0EB1AE"><title>Diagnosis.</title><p>The genus <italic><tp:taxon-name><tp:taxon-name-part taxon-name-part-type="genus" reg="Epirhyssa">Epirhyssa</tp:taxon-name-part></tp:taxon-name></italic> is easily recognised in the Afrotropical region as the species lack the fore wing areolet (vein 3rs-m is missing), whereas the areolet is closed by vein 3rs-m in <italic><tp:taxon-name><tp:taxon-name-part taxon-name-part-type="genus" reg="Megarhyssa">Megarhyssa</tp:taxon-name-part></tp:taxon-name></italic> Ashmead, the only other rhyssine genus found in the Afrotropical region.</p><p><italic><tp:taxon-name><tp:taxon-name-part taxon-name-part-type="genus" reg="Epirhyssa">Epirhyssa</tp:taxon-name-part></tp:taxon-name></italic> can be distinguished from other rhyssine genera by the lack of an areolet (cf. <italic><tp:taxon-name><tp:taxon-name-part taxon-name-part-type="genus" reg="Rhyssella">Rhyssella</tp:taxon-name-part></tp:taxon-name></italic> Rohwer, <italic><tp:taxon-name><tp:taxon-name-part taxon-name-part-type="genus" reg="Lytarmes">Lytarmes</tp:taxon-name-part></tp:taxon-name></italic> Cameron), the lack of an anterior glymma on tergite 1 (cf. <italic><tp:taxon-name><tp:taxon-name-part taxon-name-part-type="genus" reg="Rhyssa">Rhyssa</tp:taxon-name-part></tp:taxon-name></italic> Gravenhorst), the upper tooth being slightly wider than the lower and not subdivided (cf. <italic><tp:taxon-name><tp:taxon-name-part taxon-name-part-type="genus" reg="Triancyra">Triancyra</tp:taxon-name-part></tp:taxon-name></italic> Baltazar, <italic><tp:taxon-name><tp:taxon-name-part taxon-name-part-type="genus" reg="Myllenyxis">Myllenyxis</tp:taxon-name-part></tp:taxon-name></italic> Baltazar) and the pterostigma being angled where it meets the metacarpus (compared to gradually merging in <italic><tp:taxon-name><tp:taxon-name-part taxon-name-part-type="genus" reg="Cyrtorhyssa">Cyrtorhyssa</tp:taxon-name-part></tp:taxon-name></italic> Baltazar) (<xref ref-type="bibr" rid="B1">Baltazar 1964</xref>, <xref ref-type="bibr" rid="B19">Townes 1969</xref>, <xref ref-type="bibr" rid="B13">Porter 2001</xref>). Old World <italic><tp:taxon-name><tp:taxon-name-part taxon-name-part-type="genus" reg="Epirhyssa">Epirhyssa</tp:taxon-name-part></tp:taxon-name></italic> have fore wing vein 2rs-m only a little proximal to 2m-cu, unlike New World species. The species are rather heterogeneous, with confusion with other genera particularly likely in the Oriental region, and the genus may well prove not to be monophyletic.</p></tp:treatment-sec><tp:treatment-sec sec-type="distribution" id="SECID0E23AE"><title>Distribution.</title><p><bold>Afrotropical region</bold>: Central African Republic, Cameroon, Democratic Republic of Congo, Madagascar, Nigeria, South Africa, Uganda.</p><p><bold>Australasian region</bold>: Papua New Guinea.</p><p><bold>Nearctic region</bold>: Mexico, U.S.A.</p><p><bold>Neotropical region</bold>: Argentina, Brazil, Bolivia, Costa Rica, Cuba, Ecuador, Guatemala, Guyana, Nicaragua, Paraguay, Peru, Trinidad.</p><p><bold>Oriental region</bold>: China, India, Indonesia, Japan, Malaysia, Myanmar, Philippines, Singapore, Vietnam.</p><p><bold>Palaearctic region</bold>: Russia.</p></tp:treatment-sec><ref-list><ref id="B1"><mixed-citation xmlns:xlink="http://www.w3.org/1999/xlink" xlink:type="simple"><person-group><name name-style="western"><surname>Baltazar</surname><given-names>CR</given-names></name></person-group> (<year>1964</year>) The genera of parasitic <tp:taxon-name><tp:taxon-name-part taxon-name-part-type="order">Hymenoptera</tp:taxon-name-part></tp:taxon-name> in the Philippines, part 2. Pacific Insects 6: 53 pp.</mixed-citation></ref><ref id="B19"><mixed-citation xmlns:xlink="http://www.w3.org/1999/xlink" xlink:type="simple"><person-group><name name-style="western"><surname>Townes</surname><given-names>H</given-names></name></person-group> (<year>1969</year>) <article-title>The genera of <tp:taxon-name><tp:taxon-name-part taxon-name-part-type="family">Ichneumonidae</tp:taxon-name-part></tp:taxon-name>, Part 1.</article-title><source>Memoirs of the American Entomological Institute</source><volume>11</volume>: <fpage>1</fpage>–<lpage>300</lpage>. <ext-link xlink:type="simple" ext-link-type="doi" xlink:href="10.1007/BF02027741">https://doi.org/10.1007/BF02027741</ext-link></mixed-citation></ref><ref id="B13"><mixed-citation xmlns:xlink="http://www.w3.org/1999/xlink" xlink:type="simple"><person-group><name name-style="western"><surname>Porter</surname><given-names>CC</given-names></name></person-group> (<year>2001</year>) <article-title>New species and records of <italic><tp:taxon-name><tp:taxon-name-part taxon-name-part-type="genus">Rhyssa</tp:taxon-name-part></tp:taxon-name></italic> and <italic><tp:taxon-name><tp:taxon-name-part taxon-name-part-type="genus">Rhyssella</tp:taxon-name-part></tp:taxon-name></italic> (<tp:taxon-name><tp:taxon-name-part taxon-name-part-type="order">Hymenoptera</tp:taxon-name-part></tp:taxon-name>: <tp:taxon-name><tp:taxon-name-part taxon-name-part-type="family">Ichneumonidae</tp:taxon-name-part></tp:taxon-name>: <tp:taxon-name><tp:taxon-name-part taxon-name-part-type="subfamily">Rhyssinae</tp:taxon-name-part></tp:taxon-name>) from Florida and Central America.</article-title><source><tp:taxon-name><tp:taxon-name-part taxon-name-part-type="class">Insecta</tp:taxon-name-part></tp:taxon-name> Mundi</source><volume>15</volume>: <fpage>129</fpage>–<lpage>137</lpage>.</mixed-citation></ref></ref-list></tp:taxon-treatment>
