# Supplementary material for: Extensive sampling and thorough taxonomic assessment of Afrotropical Rhyssinae (Hymenoptera, Ichneumonidae) reveals two new species and demonstrates the limitations of previous sampling efforts
Source: Zookeys. 2019 Oct 7;878:33–71. doi: 10.3897/zookeys.878.37845 (PMC6791898; doi:10.3897/zookeys.878.37845)
Supplement: XML Treatment for Epirhyssa johanna [file zookeys.878.37845-treatment4.xml]

<!DOCTYPE tp:taxon-treatment
  PUBLIC "-//TaxonX//DTD Taxonomic Treatment Publishing DTD v0 20100105//EN" "tax-treatment-NSO.dtd">
<tp:taxon-treatment xmlns:tp="http://www.plazi.org/taxpub"><tp:treatment-meta><kwd-group><label>Taxon classification</label><kwd><named-content xmlns:xlink="http://www.w3.org/1999/xlink" content-type="kingdom">Animalia</named-content></kwd><kwd><named-content xmlns:xlink="http://www.w3.org/1999/xlink" content-type="order">Hymenoptera</named-content></kwd><kwd><named-content xmlns:xlink="http://www.w3.org/1999/xlink" content-type="family">Ichneumonidae</named-content></kwd></kwd-group><mixed-citation publication-type="journal"><person-group><name><surname>Hopkins</surname><given-names>Tapani</given-names></name><name><surname>Roininen</surname><given-names>Heikki</given-names></name><name><surname>van Noort</surname><given-names>Simon</given-names></name><name><surname>Broad</surname><given-names>Gavin R.</given-names></name><name><surname>Kaunisto</surname><given-names>Kari</given-names></name><name><surname>Sääksjärvi</surname><given-names>Ilari E.</given-names></name></person-group><article-title>Extensive sampling and thorough taxonomic assessment of Afrotropical <tp:taxon-name><tp:taxon-name-part taxon-name-part-type="subfamily">Rhyssinae</tp:taxon-name-part></tp:taxon-name> (<tp:taxon-name><tp:taxon-name-part taxon-name-part-type="order">Hymenoptera</tp:taxon-name-part></tp:taxon-name>, <tp:taxon-name><tp:taxon-name-part taxon-name-part-type="family">Ichneumonidae</tp:taxon-name-part></tp:taxon-name>) reveals two new species and demonstrates the limitations of previous sampling efforts</article-title><source>Zookeys</source><day>07</day><month>10</month><year>2019</year><volume>878</volume><fpage>33</fpage><lpage>71</lpage><pub-id pub-id-type="doi">10.3897/zookeys.878.37845</pub-id></mixed-citation></tp:treatment-meta><tp:nomenclature><tp:taxon-name><object-id xmlns:xlink="http://www.w3.org/1999/xlink" content-type="arpha" xlink:type="simple">35061147-23AF-5725-8208-155D6A1A3118</object-id>
                <tp:taxon-name-part taxon-name-part-type="genus" reg="Epirhyssa">Epirhyssa</tp:taxon-name-part>
                <tp:taxon-name-part taxon-name-part-type="species" reg="johanna">johanna</tp:taxon-name-part>
                <object-id xmlns:xlink="http://www.w3.org/1999/xlink" content-type="zoobank" xlink:type="simple">http://zoobank.org/67413463-3BD1-4812-B6F5-DA6E768ABE03</object-id>
              </tp:taxon-name><tp:taxon-authority>Hopkins</tp:taxon-authority><tp:taxon-status xmlns:xlink="http://www.w3.org/1999/xlink" xlink:type="simple">sp. nov.</tp:taxon-status><xref ref-type="fig" rid="F5">Figs 14–20</xref></tp:nomenclature><tp:treatment-sec sec-type="material" id="SECID0EEKBG"><title>Material examined.</title><p><bold>Type material</bold>: UGANDA:</p><p>• 1 ♀, holotype; Kibale National Park, Kanyawara, Site R03, Malaise trap R03T2; <named-content xmlns:xlink="http://www.w3.org/1999/xlink" content-type="dwc:verbatimCoordinates" xlink:type="simple"><named-content content-type="geo-json" specific-use="{&#34;type&#34;:&#34;Point&#34;,&#34;coordinates&#34;:[30.360800,0.540300]}" id="NCID0ERKBG" xlink:type="simple">0.5403N, 30.3608E</named-content></named-content> (WGS84); alt. 1490 m (GPS, WGS84); 7 May 2015–21 May 2015; Tapani Hopkins leg.; <named-content xmlns:xlink="http://www.w3.org/1999/xlink" content-type="dwc:institutional_code" xlink:type="simple">ZMUT</named-content><ext-link xmlns:xlink="http://www.w3.org/1999/xlink" xlink:type="simple" ext-link-type="uri" xlink:href="http://mus.utu.fi/ZMUT.4920">http://mus.utu.fi/ZMUT.4920</ext-link>.</p><p><bold>Known material</bold>: One specimen (1 ♀, Ugandan specimen, data above).</p></tp:treatment-sec><tp:treatment-sec sec-type="diagnosis" id="SECID0EHLBG"><title>Diagnosis.</title><p>This species can be distinguished from other Afrotropical <tp:taxon-name><tp:taxon-name-part taxon-name-part-type="subfamily">Rhyssinae</tp:taxon-name-part></tp:taxon-name> by the combination of a smooth frons without median carinae and a laterally absent epicnemial carina. No other species has the same colour pattern.</p><p><bold><italic>Head</italic></bold>: frons without median carinae, without lateral carinae; hypostomal carina raised into a low flange, its height slightly less than or equivalent to the maximum width of the second maxillary palp segment.</p><p><bold><italic>Mesosoma</italic></bold>: subalar prominence without a lateral flange; mesopleuron without a flange along the dorsal margin; epicnemial carina laterally absent.</p><p><bold><italic>Metasoma</italic></bold>: tip of apical horn elliptical in posterior view; tergite 3 mostly smooth.</p></tp:treatment-sec><tp:treatment-sec sec-type="description" id="SECID0EHMBG"><title>Description (female).</title><p>Body length 8.4 mm.</p><p><bold><italic>Head</italic></bold>: Frons without median carinae, without lateral carinae, smooth or very faintly striate. Occipital carina interrupted dorsally and interrupted or extremely faint near hypostomal carina. Hypostomal carina raised into a low flange, its height slightly less than or equivalent to maximum width of second maxillary palp segment. Face smooth or very faintly punctate. Clypeus sparsely punctate, with a median apical tubercle. Antenna with 28 flagellar segments.</p><p><bold><italic>Mesosoma</italic></bold>: Subalar prominence without a lateral flange. Mesopleuron without a flange along the dorsal margin. Epicnemial carina laterally absent. Fore wing with 2m-cu distal to rs-m.</p><p><bold><italic>Metasoma</italic></bold>: Tip of apical horn elliptical (flattened ellipse) in posterior view. Tergites mostly smooth, anterior of tergites 2–6 medially striate, tergite 1 1.2 times as long as apically wide.</p><p><bold><italic>Colour</italic></bold>: General colour orange. Other colour: white face, lower 1/4 of genae, lateral frons, black mandibles, median frons, occiput, upper genae, and median spot on apical half of tergite 6 and entire tergite 7, dark brown hind tarsi. Antennae black. Ovipositor sheaths dark testaceous. Wings hyaline, faintly infuscate near apex.</p><p><bold>Male.</bold> Unknown.</p></tp:treatment-sec><tp:treatment-sec sec-type="etymology" id="SECID0EMNBG"><title>Etymology.</title><p>Dedicated to Johanna Hopkins, the first author’s wife. This species is known from only one, quite exceptional, female specimen.</p></tp:treatment-sec><tp:treatment-sec sec-type="distribution" id="SECID0ERNBG"><title>Distribution.</title><p>Uganda.</p></tp:treatment-sec><tp:treatment-sec sec-type="remarks" id="SECID0EWNBG"><title>Remarks.</title><p>Only one specimen was caught during 382 trap months of sampling, in a habitat (successional forest logged 2002–2004) that generally yielded few rhyssines.</p><fig id="F5" position="float" orientation="portrait"><object-id xmlns:xlink="http://www.w3.org/1999/xlink" content-type="doi" xlink:type="simple">10.3897/zookeys.878.37845.figures14-20</object-id><object-id xmlns:xlink="http://www.w3.org/1999/xlink" content-type="arpha" xlink:type="simple">899C214B-148F-5067-98C4-0E513201F16E</object-id><label>Figures 14–20.</label><caption><p><italic><tp:taxon-name><tp:taxon-name-part taxon-name-part-type="genus" reg="Epirhyssa">Epirhyssa</tp:taxon-name-part> <tp:taxon-name-part taxon-name-part-type="species" reg="johanna">johanna</tp:taxon-name-part></tp:taxon-name></italic> female (holotype <ext-link xmlns:xlink="http://www.w3.org/1999/xlink" xlink:type="simple" ext-link-type="uri" xlink:href="http://mus.utu.fi/ZMUT.4920">http://mus.utu.fi/ZMUT.4920</ext-link>), a new species from Uganda. <bold>14</bold> habitus <bold>15</bold> face and clypeus <bold>16</bold> frons <bold>17</bold> hypostomal flange <bold>18</bold> mesopleuron dorsal margin <bold>19</bold> apical horn of metasoma <bold>20</bold> tergites 1–7. Scale bars: 0.5 mm (<bold>15–20</bold>), 1 mm (<bold>14</bold>).</p></caption><graphic xmlns:xlink="http://www.w3.org/1999/xlink" xlink:href="zookeys-878-033-g005.jpg" position="float" orientation="portrait" xlink:type="simple" id="oo_345021.jpg"><uri content-type="original_file" xlink:type="simple">https://binary.pensoft.net/fig/345021</uri></graphic></fig></tp:treatment-sec></tp:taxon-treatment>
