# Supplementary material for: Extensive sampling and thorough taxonomic assessment of Afrotropical Rhyssinae (Hymenoptera, Ichneumonidae) reveals two new species and demonstrates the limitations of previous sampling efforts
Source: Zookeys. 2019 Oct 7;878:33–71. doi: 10.3897/zookeys.878.37845 (PMC6791898; doi:10.3897/zookeys.878.37845)
Supplement: XML Treatment for Epirhyssa overlaeti [file zookeys.878.37845-treatment8.xml]

<!DOCTYPE tp:taxon-treatment
  PUBLIC "-//TaxonX//DTD Taxonomic Treatment Publishing DTD v0 20100105//EN" "tax-treatment-NSO.dtd">
<tp:taxon-treatment xmlns:tp="http://www.plazi.org/taxpub"><tp:treatment-meta><kwd-group><label>Taxon classification</label><kwd><named-content xmlns:xlink="http://www.w3.org/1999/xlink" content-type="kingdom">Animalia</named-content></kwd><kwd><named-content xmlns:xlink="http://www.w3.org/1999/xlink" content-type="order">Hymenoptera</named-content></kwd><kwd><named-content xmlns:xlink="http://www.w3.org/1999/xlink" content-type="family">Ichneumonidae</named-content></kwd></kwd-group><mixed-citation publication-type="journal"><person-group><name><surname>Hopkins</surname><given-names>Tapani</given-names></name><name><surname>Roininen</surname><given-names>Heikki</given-names></name><name><surname>van Noort</surname><given-names>Simon</given-names></name><name><surname>Broad</surname><given-names>Gavin R.</given-names></name><name><surname>Kaunisto</surname><given-names>Kari</given-names></name><name><surname>Sääksjärvi</surname><given-names>Ilari E.</given-names></name></person-group><article-title>Extensive sampling and thorough taxonomic assessment of Afrotropical <tp:taxon-name><tp:taxon-name-part taxon-name-part-type="subfamily">Rhyssinae</tp:taxon-name-part></tp:taxon-name> (<tp:taxon-name><tp:taxon-name-part taxon-name-part-type="order">Hymenoptera</tp:taxon-name-part></tp:taxon-name>, <tp:taxon-name><tp:taxon-name-part taxon-name-part-type="family">Ichneumonidae</tp:taxon-name-part></tp:taxon-name>) reveals two new species and demonstrates the limitations of previous sampling efforts</article-title><source>Zookeys</source><day>07</day><month>10</month><year>2019</year><volume>878</volume><fpage>33</fpage><lpage>71</lpage><pub-id pub-id-type="doi">10.3897/zookeys.878.37845</pub-id></mixed-citation></tp:treatment-meta><tp:nomenclature><tp:taxon-name><object-id xmlns:xlink="http://www.w3.org/1999/xlink" content-type="arpha" xlink:type="simple">89669B5F-6792-54AF-830F-660F2CE3E525</object-id>
                <tp:taxon-name-part taxon-name-part-type="genus" reg="Epirhyssa">Epirhyssa</tp:taxon-name-part>
                <tp:taxon-name-part taxon-name-part-type="species" reg="overlaeti">overlaeti</tp:taxon-name-part>
              </tp:taxon-name><tp:taxon-authority>Seyrig, 1937</tp:taxon-authority><xref ref-type="fig" rid="F9">Figs 32–38</xref></tp:nomenclature><tp:treatment-sec sec-type="material" id="SECID0EMBAI"><title>Material examined.</title><p><bold>Non-type material</bold>: UGANDA:</p><p>• 1 ♀; Kibale National Park, Kanyawara, Site CC, Malaise trap CCT1; <named-content xmlns:xlink="http://www.w3.org/1999/xlink" content-type="dwc:verbatimCoordinates" xlink:type="simple"><named-content content-type="geo-json" specific-use="{&#34;type&#34;:&#34;Point&#34;,&#34;coordinates&#34;:[30.367300,0.549700]}" id="NCID0EZBAI" xlink:type="simple">0.5497N, 30.3673E</named-content></named-content> (WGS84); alt. 1450 m (GPS, WGS84); 10 Mar. 2015–24 Mar. 2015; Tapani Hopkins leg.; <named-content xmlns:xlink="http://www.w3.org/1999/xlink" content-type="dwc:institutional_code" xlink:type="simple">ZMUT</named-content><ext-link xmlns:xlink="http://www.w3.org/1999/xlink" xlink:type="simple" ext-link-type="uri" xlink:href="http://mus.utu.fi/ZMUT.1249">http://mus.utu.fi/ZMUT.1249</ext-link></p><p>• 1 ♀; same data as preceding; Site K31, Malaise trap K31T4; <named-content xmlns:xlink="http://www.w3.org/1999/xlink" content-type="dwc:verbatimCoordinates" xlink:type="simple"><named-content content-type="geo-json" specific-use="{&#34;type&#34;:&#34;Point&#34;,&#34;coordinates&#34;:[30.348600,0.536200]}" id="NCID0EPCAI" xlink:type="simple">0.5362N, 30.3486E</named-content></named-content> (WGS84); alt. 1460 m (GPS, WGS84); 16 Jul. 2015–30 Jul. 2015; <named-content xmlns:xlink="http://www.w3.org/1999/xlink" content-type="dwc:institutional_code" xlink:type="simple">ZMUT</named-content><ext-link xmlns:xlink="http://www.w3.org/1999/xlink" xlink:type="simple" ext-link-type="uri" xlink:href="http://mus.utu.fi/ZMUT.2291">http://mus.utu.fi/ZMUT.2291</ext-link></p><p>• 1 ♀; same data as preceding; Site CC, Malaise trap CCT1; <named-content xmlns:xlink="http://www.w3.org/1999/xlink" content-type="dwc:verbatimCoordinates" xlink:type="simple"><named-content content-type="geo-json" specific-use="{&#34;type&#34;:&#34;Point&#34;,&#34;coordinates&#34;:[30.367300,0.549700]}" id="NCID0EFDAI" xlink:type="simple">0.5497N, 30.3673E</named-content></named-content> (WGS84); alt. 1450 m (GPS, WGS84); 18 Nov. 2014–2 Dec. 2014; <named-content xmlns:xlink="http://www.w3.org/1999/xlink" content-type="dwc:institutional_code" xlink:type="simple">ZMUT</named-content><ext-link xmlns:xlink="http://www.w3.org/1999/xlink" xlink:type="simple" ext-link-type="uri" xlink:href="http://mus.utu.fi/ZMUT.5591">http://mus.utu.fi/ZMUT.5591</ext-link></p><p>• 1 ♀; same data as preceding; Site R93, Malaise trap R93T2; <named-content xmlns:xlink="http://www.w3.org/1999/xlink" content-type="dwc:verbatimCoordinates" xlink:type="simple"><named-content content-type="geo-json" specific-use="{&#34;type&#34;:&#34;Point&#34;,&#34;coordinates&#34;:[30.359300,0.565400]}" id="NCID0E2DAI" xlink:type="simple">0.5654N, 30.3593E</named-content></named-content> (WGS84); alt. 1510 m (GPS, WGS84); 20 May 2015–1 Jun. 2015; <named-content xmlns:xlink="http://www.w3.org/1999/xlink" content-type="dwc:institutional_code" xlink:type="simple">ZMUT</named-content><ext-link xmlns:xlink="http://www.w3.org/1999/xlink" xlink:type="simple" ext-link-type="uri" xlink:href="http://mus.utu.fi/ZMUT.5766">http://mus.utu.fi/ZMUT.5766</ext-link></p><p>• 1 ♀; same data as preceding; Site HILL, Malaise trap HILLT1; <named-content xmlns:xlink="http://www.w3.org/1999/xlink" content-type="dwc:verbatimCoordinates" xlink:type="simple"><named-content content-type="geo-json" specific-use="{&#34;type&#34;:&#34;Point&#34;,&#34;coordinates&#34;:[30.361400,0.548600]}" id="NCID0EREAI" xlink:type="simple">0.5486N, 30.3614E</named-content></named-content> (WGS84); alt. 1520 m (GPS, WGS84); 30 Jul. 2015–13 Aug. 2015; <named-content xmlns:xlink="http://www.w3.org/1999/xlink" content-type="dwc:institutional_code" xlink:type="simple">ZMUT</named-content><ext-link xmlns:xlink="http://www.w3.org/1999/xlink" xlink:type="simple" ext-link-type="uri" xlink:href="http://mus.utu.fi/ZMUT.6013">http://mus.utu.fi/ZMUT.6013</ext-link></p><p>• 1 ♂; Kibale National Park, Kanyawara, Site K31, Malaise trap K31T2; <named-content xmlns:xlink="http://www.w3.org/1999/xlink" content-type="dwc:verbatimCoordinates" xlink:type="simple"><named-content content-type="geo-json" specific-use="{&#34;type&#34;:&#34;Point&#34;,&#34;coordinates&#34;:[30.348200,0.542700]}" id="NCID0EHFAI" xlink:type="simple">0.5427N, 30.3482E</named-content></named-content> (WGS84); alt. 1460 m (GPS, WGS84); 9 Apr. 2015–23 Apr. 2015; Tapani Hopkins leg.; <named-content xmlns:xlink="http://www.w3.org/1999/xlink" content-type="dwc:institutional_code" xlink:type="simple">ZMUT</named-content><ext-link xmlns:xlink="http://www.w3.org/1999/xlink" xlink:type="simple" ext-link-type="uri" xlink:href="http://mus.utu.fi/ZMUT.1280">http://mus.utu.fi/ZMUT.1280</ext-link></p><p>• 1 ♂; same data as preceding; Site CC, Malaise trap CCT1; <named-content xmlns:xlink="http://www.w3.org/1999/xlink" content-type="dwc:verbatimCoordinates" xlink:type="simple"><named-content content-type="geo-json" specific-use="{&#34;type&#34;:&#34;Point&#34;,&#34;coordinates&#34;:[30.367300,0.549700]}" id="NCID0E4FAI" xlink:type="simple">0.5497N, 30.3673E</named-content></named-content> (WGS84); alt. 1450 m (GPS, WGS84); 24 Feb. 2015–10 Mar. 2015; <named-content xmlns:xlink="http://www.w3.org/1999/xlink" content-type="dwc:institutional_code" xlink:type="simple">ZMUT</named-content><ext-link xmlns:xlink="http://www.w3.org/1999/xlink" xlink:type="simple" ext-link-type="uri" xlink:href="http://mus.utu.fi/ZMUT.5738">http://mus.utu.fi/ZMUT.5738</ext-link></p><p>• 1 ♂; same data as preceding; Site K31, Malaise trap K31T3; <named-content xmlns:xlink="http://www.w3.org/1999/xlink" content-type="dwc:verbatimCoordinates" xlink:type="simple"><named-content content-type="geo-json" specific-use="{&#34;type&#34;:&#34;Point&#34;,&#34;coordinates&#34;:[30.346900,0.536000]}" id="NCID0ETGAI" xlink:type="simple">0.5360N, 30.3469E</named-content></named-content> (WGS84); alt. 1450 m (GPS, WGS84); 26 Aug. 2015–12 Sep. 2015; <named-content xmlns:xlink="http://www.w3.org/1999/xlink" content-type="dwc:institutional_code" xlink:type="simple">ZMUT</named-content><ext-link xmlns:xlink="http://www.w3.org/1999/xlink" xlink:type="simple" ext-link-type="uri" xlink:href="http://mus.utu.fi/ZMUT.5792">http://mus.utu.fi/ZMUT.5792</ext-link>.</p><p><bold>Non-type material</bold> (only diagnostic characters checked): UGANDA:</p><p>• 56 ♀; Kibale National Park, Kanyawara; Tapani Hopkins leg.; <named-content xmlns:xlink="http://www.w3.org/1999/xlink" content-type="dwc:institutional_code" xlink:type="simple">ZMUT</named-content><ext-link xmlns:xlink="http://www.w3.org/1999/xlink" xlink:type="simple" ext-link-type="uri" xlink:href="http://mus.utu.fi/ZMUT.1261">http://mus.utu.fi/ZMUT.1261</ext-link>, <ext-link xmlns:xlink="http://www.w3.org/1999/xlink" xlink:type="simple" ext-link-type="uri" xlink:href="http://mus.utu.fi/ZMUT.1262">http://mus.utu.fi/ZMUT.1262</ext-link>, <ext-link xmlns:xlink="http://www.w3.org/1999/xlink" xlink:type="simple" ext-link-type="uri" xlink:href="http://mus.utu.fi/ZMUT.1270">http://mus.utu.fi/ZMUT.1270</ext-link>, <ext-link xmlns:xlink="http://www.w3.org/1999/xlink" xlink:type="simple" ext-link-type="uri" xlink:href="http://mus.utu.fi/ZMUT.1336">http://mus.utu.fi/ZMUT.1336</ext-link>, <ext-link xmlns:xlink="http://www.w3.org/1999/xlink" xlink:type="simple" ext-link-type="uri" xlink:href="http://mus.utu.fi/ZMUT.1337">http://mus.utu.fi/ZMUT.1337</ext-link>, <ext-link xmlns:xlink="http://www.w3.org/1999/xlink" xlink:type="simple" ext-link-type="uri" xlink:href="http://mus.utu.fi/ZMUT.1338">http://mus.utu.fi/ZMUT.1338</ext-link>, <ext-link xmlns:xlink="http://www.w3.org/1999/xlink" xlink:type="simple" ext-link-type="uri" xlink:href="http://mus.utu.fi/ZMUT.1345">http://mus.utu.fi/ZMUT.1345</ext-link>, <ext-link xmlns:xlink="http://www.w3.org/1999/xlink" xlink:type="simple" ext-link-type="uri" xlink:href="http://mus.utu.fi/ZMUT.1364">http://mus.utu.fi/ZMUT.1364</ext-link>, <ext-link xmlns:xlink="http://www.w3.org/1999/xlink" xlink:type="simple" ext-link-type="uri" xlink:href="http://mus.utu.fi/ZMUT.1721">http://mus.utu.fi/ZMUT.1721</ext-link>, <ext-link xmlns:xlink="http://www.w3.org/1999/xlink" xlink:type="simple" ext-link-type="uri" xlink:href="http://mus.utu.fi/ZMUT.1761">http://mus.utu.fi/ZMUT.1761</ext-link>, <ext-link xmlns:xlink="http://www.w3.org/1999/xlink" xlink:type="simple" ext-link-type="uri" xlink:href="http://mus.utu.fi/ZMUT.1762">http://mus.utu.fi/ZMUT.1762</ext-link>, <ext-link xmlns:xlink="http://www.w3.org/1999/xlink" xlink:type="simple" ext-link-type="uri" xlink:href="http://mus.utu.fi/ZMUT.1820">http://mus.utu.fi/ZMUT.1820</ext-link>, <ext-link xmlns:xlink="http://www.w3.org/1999/xlink" xlink:type="simple" ext-link-type="uri" xlink:href="http://mus.utu.fi/ZMUT.2056">http://mus.utu.fi/ZMUT.2056</ext-link>, <ext-link xmlns:xlink="http://www.w3.org/1999/xlink" xlink:type="simple" ext-link-type="uri" xlink:href="http://mus.utu.fi/ZMUT.2058">http://mus.utu.fi/ZMUT.2058</ext-link>, <ext-link xmlns:xlink="http://www.w3.org/1999/xlink" xlink:type="simple" ext-link-type="uri" xlink:href="http://mus.utu.fi/ZMUT.2161">http://mus.utu.fi/ZMUT.2161</ext-link>, <ext-link xmlns:xlink="http://www.w3.org/1999/xlink" xlink:type="simple" ext-link-type="uri" xlink:href="http://mus.utu.fi/ZMUT.2706">http://mus.utu.fi/ZMUT.2706</ext-link>, <ext-link xmlns:xlink="http://www.w3.org/1999/xlink" xlink:type="simple" ext-link-type="uri" xlink:href="http://mus.utu.fi/ZMUT.2724">http://mus.utu.fi/ZMUT.2724</ext-link>, <ext-link xmlns:xlink="http://www.w3.org/1999/xlink" xlink:type="simple" ext-link-type="uri" xlink:href="http://mus.utu.fi/ZMUT.2856">http://mus.utu.fi/ZMUT.2856</ext-link>, <ext-link xmlns:xlink="http://www.w3.org/1999/xlink" xlink:type="simple" ext-link-type="uri" xlink:href="http://mus.utu.fi/ZMUT.2985">http://mus.utu.fi/ZMUT.2985</ext-link>, <ext-link xmlns:xlink="http://www.w3.org/1999/xlink" xlink:type="simple" ext-link-type="uri" xlink:href="http://mus.utu.fi/ZMUT.3080">http://mus.utu.fi/ZMUT.3080</ext-link>, <ext-link xmlns:xlink="http://www.w3.org/1999/xlink" xlink:type="simple" ext-link-type="uri" xlink:href="http://mus.utu.fi/ZMUT.3092">http://mus.utu.fi/ZMUT.3092</ext-link>, <ext-link xmlns:xlink="http://www.w3.org/1999/xlink" xlink:type="simple" ext-link-type="uri" xlink:href="http://mus.utu.fi/ZMUT.3541">http://mus.utu.fi/ZMUT.3541</ext-link>, <ext-link xmlns:xlink="http://www.w3.org/1999/xlink" xlink:type="simple" ext-link-type="uri" xlink:href="http://mus.utu.fi/ZMUT.3737">http://mus.utu.fi/ZMUT.3737</ext-link>, <ext-link xmlns:xlink="http://www.w3.org/1999/xlink" xlink:type="simple" ext-link-type="uri" xlink:href="http://mus.utu.fi/ZMUT.5595">http://mus.utu.fi/ZMUT.5595</ext-link>, <ext-link xmlns:xlink="http://www.w3.org/1999/xlink" xlink:type="simple" ext-link-type="uri" xlink:href="http://mus.utu.fi/ZMUT.5600">http://mus.utu.fi/ZMUT.5600</ext-link>, <ext-link xmlns:xlink="http://www.w3.org/1999/xlink" xlink:type="simple" ext-link-type="uri" xlink:href="http://mus.utu.fi/ZMUT.5626">http://mus.utu.fi/ZMUT.5626</ext-link>, <ext-link xmlns:xlink="http://www.w3.org/1999/xlink" xlink:type="simple" ext-link-type="uri" xlink:href="http://mus.utu.fi/ZMUT.5630">http://mus.utu.fi/ZMUT.5630</ext-link>, <ext-link xmlns:xlink="http://www.w3.org/1999/xlink" xlink:type="simple" ext-link-type="uri" xlink:href="http://mus.utu.fi/ZMUT.5640">http://mus.utu.fi/ZMUT.5640</ext-link>, <ext-link xmlns:xlink="http://www.w3.org/1999/xlink" xlink:type="simple" ext-link-type="uri" xlink:href="http://mus.utu.fi/ZMUT.5645">http://mus.utu.fi/ZMUT.5645</ext-link>, <ext-link xmlns:xlink="http://www.w3.org/1999/xlink" xlink:type="simple" ext-link-type="uri" xlink:href="http://mus.utu.fi/ZMUT.5658">http://mus.utu.fi/ZMUT.5658</ext-link>, <ext-link xmlns:xlink="http://www.w3.org/1999/xlink" xlink:type="simple" ext-link-type="uri" xlink:href="http://mus.utu.fi/ZMUT.5672">http://mus.utu.fi/ZMUT.5672</ext-link>, <ext-link xmlns:xlink="http://www.w3.org/1999/xlink" xlink:type="simple" ext-link-type="uri" xlink:href="http://mus.utu.fi/ZMUT.5674">http://mus.utu.fi/ZMUT.5674</ext-link>, <ext-link xmlns:xlink="http://www.w3.org/1999/xlink" xlink:type="simple" ext-link-type="uri" xlink:href="http://mus.utu.fi/ZMUT.5675">http://mus.utu.fi/ZMUT.5675</ext-link>, <ext-link xmlns:xlink="http://www.w3.org/1999/xlink" xlink:type="simple" ext-link-type="uri" xlink:href="http://mus.utu.fi/ZMUT.5697">http://mus.utu.fi/ZMUT.5697</ext-link>, <ext-link xmlns:xlink="http://www.w3.org/1999/xlink" xlink:type="simple" ext-link-type="uri" xlink:href="http://mus.utu.fi/ZMUT.5704">http://mus.utu.fi/ZMUT.5704</ext-link>, <ext-link xmlns:xlink="http://www.w3.org/1999/xlink" xlink:type="simple" ext-link-type="uri" xlink:href="http://mus.utu.fi/ZMUT.5720">http://mus.utu.fi/ZMUT.5720</ext-link>, <ext-link xmlns:xlink="http://www.w3.org/1999/xlink" xlink:type="simple" ext-link-type="uri" xlink:href="http://mus.utu.fi/ZMUT.5727">http://mus.utu.fi/ZMUT.5727</ext-link>, <ext-link xmlns:xlink="http://www.w3.org/1999/xlink" xlink:type="simple" ext-link-type="uri" xlink:href="http://mus.utu.fi/ZMUT.5728">http://mus.utu.fi/ZMUT.5728</ext-link>, <ext-link xmlns:xlink="http://www.w3.org/1999/xlink" xlink:type="simple" ext-link-type="uri" xlink:href="http://mus.utu.fi/ZMUT.5729">http://mus.utu.fi/ZMUT.5729</ext-link>, <ext-link xmlns:xlink="http://www.w3.org/1999/xlink" xlink:type="simple" ext-link-type="uri" xlink:href="http://mus.utu.fi/ZMUT.5741">http://mus.utu.fi/ZMUT.5741</ext-link>, <ext-link xmlns:xlink="http://www.w3.org/1999/xlink" xlink:type="simple" ext-link-type="uri" xlink:href="http://mus.utu.fi/ZMUT.5742">http://mus.utu.fi/ZMUT.5742</ext-link>, <ext-link xmlns:xlink="http://www.w3.org/1999/xlink" xlink:type="simple" ext-link-type="uri" xlink:href="http://mus.utu.fi/ZMUT.5749">http://mus.utu.fi/ZMUT.5749</ext-link>, <ext-link xmlns:xlink="http://www.w3.org/1999/xlink" xlink:type="simple" ext-link-type="uri" xlink:href="http://mus.utu.fi/ZMUT.5752">http://mus.utu.fi/ZMUT.5752</ext-link>, <ext-link xmlns:xlink="http://www.w3.org/1999/xlink" xlink:type="simple" ext-link-type="uri" xlink:href="http://mus.utu.fi/ZMUT.5773">http://mus.utu.fi/ZMUT.5773</ext-link>, <ext-link xmlns:xlink="http://www.w3.org/1999/xlink" xlink:type="simple" ext-link-type="uri" xlink:href="http://mus.utu.fi/ZMUT.5781">http://mus.utu.fi/ZMUT.5781</ext-link>, <ext-link xmlns:xlink="http://www.w3.org/1999/xlink" xlink:type="simple" ext-link-type="uri" xlink:href="http://mus.utu.fi/ZMUT.5783">http://mus.utu.fi/ZMUT.5783</ext-link>, <ext-link xmlns:xlink="http://www.w3.org/1999/xlink" xlink:type="simple" ext-link-type="uri" xlink:href="http://mus.utu.fi/ZMUT.5784">http://mus.utu.fi/ZMUT.5784</ext-link>, <ext-link xmlns:xlink="http://www.w3.org/1999/xlink" xlink:type="simple" ext-link-type="uri" xlink:href="http://mus.utu.fi/ZMUT.5789">http://mus.utu.fi/ZMUT.5789</ext-link>, <ext-link xmlns:xlink="http://www.w3.org/1999/xlink" xlink:type="simple" ext-link-type="uri" xlink:href="http://mus.utu.fi/ZMUT.5791">http://mus.utu.fi/ZMUT.5791</ext-link>, <ext-link xmlns:xlink="http://www.w3.org/1999/xlink" xlink:type="simple" ext-link-type="uri" xlink:href="http://mus.utu.fi/ZMUT.5793">http://mus.utu.fi/ZMUT.5793</ext-link>, <ext-link xmlns:xlink="http://www.w3.org/1999/xlink" xlink:type="simple" ext-link-type="uri" xlink:href="http://mus.utu.fi/ZMUT.5798">http://mus.utu.fi/ZMUT.5798</ext-link>, <ext-link xmlns:xlink="http://www.w3.org/1999/xlink" xlink:type="simple" ext-link-type="uri" xlink:href="http://mus.utu.fi/ZMUT.5814">http://mus.utu.fi/ZMUT.5814</ext-link>, <ext-link xmlns:xlink="http://www.w3.org/1999/xlink" xlink:type="simple" ext-link-type="uri" xlink:href="http://mus.utu.fi/ZMUT.5815">http://mus.utu.fi/ZMUT.5815</ext-link>, <ext-link xmlns:xlink="http://www.w3.org/1999/xlink" xlink:type="simple" ext-link-type="uri" xlink:href="http://mus.utu.fi/ZMUT.5818">http://mus.utu.fi/ZMUT.5818</ext-link>, <ext-link xmlns:xlink="http://www.w3.org/1999/xlink" xlink:type="simple" ext-link-type="uri" xlink:href="http://mus.utu.fi/ZMUT.5822">http://mus.utu.fi/ZMUT.5822</ext-link>, <ext-link xmlns:xlink="http://www.w3.org/1999/xlink" xlink:type="simple" ext-link-type="uri" xlink:href="http://mus.utu.fi/ZMUT.5839">http://mus.utu.fi/ZMUT.5839</ext-link></p><p>• 14 ♂; Kibale National Park, Kanyawara; Tapani Hopkins leg.; <named-content xmlns:xlink="http://www.w3.org/1999/xlink" content-type="dwc:institutional_code" xlink:type="simple">ZMUT</named-content><ext-link xmlns:xlink="http://www.w3.org/1999/xlink" xlink:type="simple" ext-link-type="uri" xlink:href="http://mus.utu.fi/ZMUT.2906">http://mus.utu.fi/ZMUT.2906</ext-link>, <ext-link xmlns:xlink="http://www.w3.org/1999/xlink" xlink:type="simple" ext-link-type="uri" xlink:href="http://mus.utu.fi/ZMUT.3086">http://mus.utu.fi/ZMUT.3086</ext-link>, <ext-link xmlns:xlink="http://www.w3.org/1999/xlink" xlink:type="simple" ext-link-type="uri" xlink:href="http://mus.utu.fi/ZMUT.3089">http://mus.utu.fi/ZMUT.3089</ext-link>, <ext-link xmlns:xlink="http://www.w3.org/1999/xlink" xlink:type="simple" ext-link-type="uri" xlink:href="http://mus.utu.fi/ZMUT.3642">http://mus.utu.fi/ZMUT.3642</ext-link>, <ext-link xmlns:xlink="http://www.w3.org/1999/xlink" xlink:type="simple" ext-link-type="uri" xlink:href="http://mus.utu.fi/ZMUT.5622">http://mus.utu.fi/ZMUT.5622</ext-link>, <ext-link xmlns:xlink="http://www.w3.org/1999/xlink" xlink:type="simple" ext-link-type="uri" xlink:href="http://mus.utu.fi/ZMUT.5652">http://mus.utu.fi/ZMUT.5652</ext-link>, <ext-link xmlns:xlink="http://www.w3.org/1999/xlink" xlink:type="simple" ext-link-type="uri" xlink:href="http://mus.utu.fi/ZMUT.5758">http://mus.utu.fi/ZMUT.5758</ext-link>, <ext-link xmlns:xlink="http://www.w3.org/1999/xlink" xlink:type="simple" ext-link-type="uri" xlink:href="http://mus.utu.fi/ZMUT.5767">http://mus.utu.fi/ZMUT.5767</ext-link>, <ext-link xmlns:xlink="http://www.w3.org/1999/xlink" xlink:type="simple" ext-link-type="uri" xlink:href="http://mus.utu.fi/ZMUT.5771">http://mus.utu.fi/ZMUT.5771</ext-link>, <ext-link xmlns:xlink="http://www.w3.org/1999/xlink" xlink:type="simple" ext-link-type="uri" xlink:href="http://mus.utu.fi/ZMUT.5785">http://mus.utu.fi/ZMUT.5785</ext-link>, <ext-link xmlns:xlink="http://www.w3.org/1999/xlink" xlink:type="simple" ext-link-type="uri" xlink:href="http://mus.utu.fi/ZMUT.5790">http://mus.utu.fi/ZMUT.5790</ext-link>, <ext-link xmlns:xlink="http://www.w3.org/1999/xlink" xlink:type="simple" ext-link-type="uri" xlink:href="http://mus.utu.fi/ZMUT.5832">http://mus.utu.fi/ZMUT.5832</ext-link>, <ext-link xmlns:xlink="http://www.w3.org/1999/xlink" xlink:type="simple" ext-link-type="uri" xlink:href="http://mus.utu.fi/ZMUT.5838">http://mus.utu.fi/ZMUT.5838</ext-link>, <ext-link xmlns:xlink="http://www.w3.org/1999/xlink" xlink:type="simple" ext-link-type="uri" xlink:href="http://mus.utu.fi/ZMUT.5877">http://mus.utu.fi/ZMUT.5877</ext-link></p><p>• 1 unknown sex; Kibale National Park, Kanyawara; Tapani Hopkins leg.; <named-content xmlns:xlink="http://www.w3.org/1999/xlink" content-type="dwc:institutional_code" xlink:type="simple">ZMUT</named-content><ext-link xmlns:xlink="http://www.w3.org/1999/xlink" xlink:type="simple" ext-link-type="uri" xlink:href="http://mus.utu.fi/ZMUT.6045">http://mus.utu.fi/ZMUT.6045</ext-link>.</p><p><bold>Known material</bold>: 81 specimens (79 Ugandan, 2 other):</p><p>61 ♀, 17 ♂, 1 U; Ugandan specimens, data above and also in supplementary material (<xref ref-type="bibr" rid="B8">Hopkins et al. 2019c</xref>).</p><p>1 ♀, holotype; see <xref ref-type="bibr" rid="B15">Rousse and van Noort (2014)</xref>; Democratic Republic of Congo, Lulua [<named-content xmlns:xlink="http://www.w3.org/1999/xlink" content-type="dwc:verbatimCoordinates" xlink:type="simple"><named-content content-type="geo-json" specific-use="{&#34;type&#34;:&#34;Point&#34;,&#34;coordinates&#34;:[24.900000,-10.616667]}" id="NCID0E2TAI" xlink:type="simple">10°37'S 24°54'E</named-content></named-content>], Kapanga; Apr. 1933; “F.G. Overlaet”; “R. Dét”; MRAC “F 3330”.</p><p>1 ♀; see <xref ref-type="bibr" rid="B15">Rousse and van Noort (2014)</xref>; Cameroon, Nkoemvon; Jul. 1980-Aug. 1980; “Ms. D. Jackson”; <named-content xmlns:xlink="http://www.w3.org/1999/xlink" content-type="dwc:institutional_code" xlink:type="simple">NHMUK</named-content>.</p><fig id="F9" position="float" orientation="portrait"><object-id xmlns:xlink="http://www.w3.org/1999/xlink" content-type="doi" xlink:type="simple">10.3897/zookeys.878.37845.figures32-38</object-id><object-id xmlns:xlink="http://www.w3.org/1999/xlink" content-type="arpha" xlink:type="simple">F598FEB6-F243-574B-980E-57CCD008607A</object-id><label>Figures 32–38.</label><caption><p><italic><tp:taxon-name><tp:taxon-name-part taxon-name-part-type="genus" reg="Epirhyssa">Epirhyssa</tp:taxon-name-part> <tp:taxon-name-part taxon-name-part-type="species" reg="overlaeti">overlaeti</tp:taxon-name-part></tp:taxon-name></italic> male (<ext-link xmlns:xlink="http://www.w3.org/1999/xlink" xlink:type="simple" ext-link-type="uri" xlink:href="http://mus.utu.fi/ZMUT.1280">http://mus.utu.fi/ZMUT.1280</ext-link>) and female (<bold>34</bold>: <ext-link xmlns:xlink="http://www.w3.org/1999/xlink" xlink:type="simple" ext-link-type="uri" xlink:href="http://mus.utu.fi/ZMUT.2291">http://mus.utu.fi/ZMUT.2291</ext-link>, <bold>37</bold>: <ext-link xmlns:xlink="http://www.w3.org/1999/xlink" xlink:type="simple" ext-link-type="uri" xlink:href="http://mus.utu.fi/ZMUT.5766">http://mus.utu.fi/ZMUT.5766</ext-link>), a species found in Uganda. <bold>32</bold> Habitus <bold>33</bold> face and clypeus <bold>34</bold> frons <bold>35</bold> hypostomal flange <bold>36</bold> mesopleuron dorsal margin <bold>37</bold> apical horn of metasoma <bold>38</bold> tergites 1–7. Scale bars: 0.5 mm (<bold>33–38</bold>), 1 mm (<bold>32</bold>).</p></caption><graphic xmlns:xlink="http://www.w3.org/1999/xlink" xlink:href="zookeys-878-033-g009.jpg" position="float" orientation="portrait" xlink:type="simple" id="oo_345025.jpg"><uri content-type="original_file" xlink:type="simple">https://binary.pensoft.net/fig/345025</uri></graphic></fig></tp:treatment-sec><tp:treatment-sec sec-type="diagnosis" id="SECID0ELWAI"><title>Diagnosis.</title><p>This species can be distinguished from other Afrotropical <tp:taxon-name><tp:taxon-name-part taxon-name-part-type="subfamily">Rhyssinae</tp:taxon-name-part></tp:taxon-name> by the combination of converging median carinae on the frons, lateral carinae on the frons, and the absence of a lateral flange on the subalar prominence. In practice its unique colour pattern and large size make it instantly recognisable.</p><p><bold><italic>Head</italic></bold>: frons with strong median carinae converging before continuing towards median ocellus, with lateral carinae curving towards lateral ocelli; hypostomal carina raised into an elevated flange, its height slightly greater than the maximum width of the second maxillary palp segment.</p><p><bold><italic>Mesosoma</italic></bold>: subalar prominence without a lateral flange; mesopleuron with a raised flange along the dorsal margin; epicnemial carina reaches the approximate height of the mesopleural pit.</p><p><bold><italic>Metasoma</italic></bold>: tip of apical horn almost circular in posterior view; tergite 3 mostly smooth.</p></tp:treatment-sec><tp:treatment-sec sec-type="description" id="SECID0ELXAI"><title>Description (male).</title><p>Body length 16.4 mm–25.1 mm. Males seem slightly smaller than females on average.</p><p><bold><italic>Head</italic></bold>: Frons with strong median carinae converging before continuing towards median ocellus, with lateral carinae curving towards lateral ocelli, often with faint traces of lateral rugae. Occipital carina interrupted dorsally. Hypostomal carina raised into an elevated flange, its height slightly greater than maximum width of second maxillary palp segment. Face punctate. Clypeus punctate, without a clear median apical tubercle. Antenna with 38–40 flagellar segments.</p><p><bold><italic>Mesosoma</italic></bold>: Subalar prominence without a lateral flange. Mesopleuron with a raised flange along dorsal margin. Epicnemial carina reaches approximate height of mesopleural pit. Fore wing with 2m-cu distal to rs-m.</p><p><bold><italic>Metasoma</italic></bold>: Tergites 1–5 mostly smooth, 6–7 smooth or sparsely pubescent, tergite 1 1.8–2.2 times as long as apically wide.</p><p><bold><italic>Colour</italic></bold>: General colour mottled dark testaceous, testaceous and pale yellow, pale yellow patches of tergites 1 and 2 are fused (cf. female). Antennae black. Wings hyaline, infuscate near apex.</p><p><bold>Additional or updated characters.</bold> Apart from the diagnosis and description of the male, we provide the following additional or updated character traits to the description in <xref ref-type="bibr" rid="B15">Rousse and van Noort (2014)</xref>.</p><p><bold>Female.</bold> Body length 14.7 mm–37.8 mm. Frons often with faint traces of lateral rugae. Face punctate, transversely rugulose-punctate or transversely striate. Antenna with 38–43 flagellar segments (38–41 in Ugandan specimens). Tergites 1–5 mostly smooth, 6–7 often pubescent, anterior margins of tergites 3–6 (sometimes only 4–5) sightly striate or punctate, tergite 1 1.4–1.8 times as long as apically wide. The colour patches vary in extent, with the pale yellow patches of tergite 1 fused in small individuals.</p></tp:treatment-sec><tp:treatment-sec sec-type="distribution" id="SECID0EYYAI"><title>Distribution.</title><p>Democratic Republic of Congo, Cameroon. New record: Uganda.</p></tp:treatment-sec><tp:treatment-sec sec-type="biology" id="SECID0E4YAI"><title>Biology.</title><p>In Uganda, this species was mostly caught in primary forest near decaying wood (<xref ref-type="bibr" rid="B7">Hopkins et al. 2019b</xref>). It has not been caught outside the forest.</p></tp:treatment-sec><tp:treatment-sec sec-type="remarks" id="SECID0EHZAI"><title>Remarks.</title><p><italic><tp:taxon-name><tp:taxon-name-part taxon-name-part-type="genus" reg="Epirhyssa">Epirhyssa</tp:taxon-name-part> <tp:taxon-name-part taxon-name-part-type="species" reg="overlaeti">overlaeti</tp:taxon-name-part></tp:taxon-name></italic> was earlier known from only two females. We describe the male for the first time.</p></tp:treatment-sec><ref-list><ref id="B8"><mixed-citation xmlns:xlink="http://www.w3.org/1999/xlink" xlink:type="simple"><person-group><name name-style="western"><surname>Hopkins</surname><given-names>T</given-names></name><name name-style="western"><surname>Roininen</surname><given-names>H</given-names></name><name name-style="western"><surname>van Noort</surname><given-names>S</given-names></name><name name-style="western"><surname>Broad</surname><given-names>GR</given-names></name><name name-style="western"><surname>Kaunisto</surname><given-names>K</given-names></name><name name-style="western"><surname>Sääksjärvi</surname><given-names>IE</given-names></name></person-group> (<year>2019c</year>) Uganda Malaise trapping 2014–2015 <tp:taxon-name><tp:taxon-name-part taxon-name-part-type="subfamily">Rhyssinae</tp:taxon-name-part></tp:taxon-name> taxonomy data [Dataset]. Zenodo. <ext-link xlink:type="simple" ext-link-type="doi" xlink:href="10.5281/zenodo.2554877">https://doi.org/10.5281/zenodo.2554877</ext-link></mixed-citation></ref><ref id="B15"><mixed-citation xmlns:xlink="http://www.w3.org/1999/xlink" xlink:type="simple"><person-group><name name-style="western"><surname>Rousse</surname><given-names>P</given-names></name><name name-style="western"><surname>van Noort</surname><given-names>S</given-names></name></person-group> (<year>2014</year>) <article-title>A review of the Afrotropical <tp:taxon-name><tp:taxon-name-part taxon-name-part-type="subfamily">Rhyssinae</tp:taxon-name-part></tp:taxon-name> (<tp:taxon-name><tp:taxon-name-part taxon-name-part-type="order">Hymenoptera</tp:taxon-name-part></tp:taxon-name>: <tp:taxon-name><tp:taxon-name-part taxon-name-part-type="family">Ichneumonidae</tp:taxon-name-part></tp:taxon-name>) with the descriptions of five new species.</article-title><source>European Journal of Taxonomy</source><volume>91</volume>: <fpage>1</fpage>–<lpage>42</lpage>. <ext-link xlink:type="simple" ext-link-type="doi" xlink:href="10.5852/ejt.2014.91">https://doi.org/10.5852/ejt.2014.91</ext-link></mixed-citation></ref><ref id="B7"><mixed-citation xmlns:xlink="http://www.w3.org/1999/xlink" xlink:type="simple"><person-group><name name-style="western"><surname>Hopkins</surname><given-names>T</given-names></name><name name-style="western"><surname>Roininen</surname><given-names>H</given-names></name><name name-style="western"><surname>Sääksjärvi</surname><given-names>IE</given-names></name></person-group> (<year>2019b</year>) Extensive sampling reveals the phenology and habitat use of Afrotropical parasitoid wasps (<tp:taxon-name><tp:taxon-name-part taxon-name-part-type="order">Hymenoptera</tp:taxon-name-part></tp:taxon-name>: <tp:taxon-name><tp:taxon-name-part taxon-name-part-type="family">Ichneumonidae</tp:taxon-name-part></tp:taxon-name>: <tp:taxon-name><tp:taxon-name-part taxon-name-part-type="subfamily">Rhyssinae</tp:taxon-name-part></tp:taxon-name>). Royal Society Open Science 6: 190913. <ext-link xlink:type="simple" ext-link-type="doi" xlink:href="10.1098/rsos.190913">https://doi.org/10.1098/rsos.190913</ext-link></mixed-citation></ref></ref-list></tp:taxon-treatment>
