# Supplementary material for: Extensive sampling and thorough taxonomic assessment of Afrotropical Rhyssinae (Hymenoptera, Ichneumonidae) reveals two new species and demonstrates the limitations of previous sampling efforts
Source: Zookeys. 2019 Oct 7;878:33–71. doi: 10.3897/zookeys.878.37845 (PMC6791898; doi:10.3897/zookeys.878.37845)
Supplement: XML Treatment for Epirhyssa quagga [file zookeys.878.37845-treatment9.xml]

<!DOCTYPE tp:taxon-treatment
  PUBLIC "-//TaxonX//DTD Taxonomic Treatment Publishing DTD v0 20100105//EN" "tax-treatment-NSO.dtd">
<tp:taxon-treatment xmlns:tp="http://www.plazi.org/taxpub"><tp:treatment-meta><kwd-group><label>Taxon classification</label><kwd><named-content xmlns:xlink="http://www.w3.org/1999/xlink" content-type="kingdom">Animalia</named-content></kwd><kwd><named-content xmlns:xlink="http://www.w3.org/1999/xlink" content-type="order">Hymenoptera</named-content></kwd><kwd><named-content xmlns:xlink="http://www.w3.org/1999/xlink" content-type="family">Ichneumonidae</named-content></kwd></kwd-group><mixed-citation publication-type="journal"><person-group><name><surname>Hopkins</surname><given-names>Tapani</given-names></name><name><surname>Roininen</surname><given-names>Heikki</given-names></name><name><surname>van Noort</surname><given-names>Simon</given-names></name><name><surname>Broad</surname><given-names>Gavin R.</given-names></name><name><surname>Kaunisto</surname><given-names>Kari</given-names></name><name><surname>Sääksjärvi</surname><given-names>Ilari E.</given-names></name></person-group><article-title>Extensive sampling and thorough taxonomic assessment of Afrotropical <tp:taxon-name><tp:taxon-name-part taxon-name-part-type="subfamily">Rhyssinae</tp:taxon-name-part></tp:taxon-name> (<tp:taxon-name><tp:taxon-name-part taxon-name-part-type="order">Hymenoptera</tp:taxon-name-part></tp:taxon-name>, <tp:taxon-name><tp:taxon-name-part taxon-name-part-type="family">Ichneumonidae</tp:taxon-name-part></tp:taxon-name>) reveals two new species and demonstrates the limitations of previous sampling efforts</article-title><source>Zookeys</source><day>07</day><month>10</month><year>2019</year><volume>878</volume><fpage>33</fpage><lpage>71</lpage><pub-id pub-id-type="doi">10.3897/zookeys.878.37845</pub-id></mixed-citation></tp:treatment-meta><tp:nomenclature><tp:taxon-name><object-id xmlns:xlink="http://www.w3.org/1999/xlink" content-type="arpha" xlink:type="simple">5CA38040-F440-5B6D-928F-FCD9E282FED5</object-id>
                <tp:taxon-name-part taxon-name-part-type="genus" reg="Epirhyssa">Epirhyssa</tp:taxon-name-part>
                <tp:taxon-name-part taxon-name-part-type="species" reg="quagga">quagga</tp:taxon-name-part>
                <object-id xmlns:xlink="http://www.w3.org/1999/xlink" content-type="zoobank" xlink:type="simple">http://zoobank.org/9BABD7C8-7644-45BA-9985-96408F898402</object-id>
              </tp:taxon-name><tp:taxon-status xmlns:xlink="http://www.w3.org/1999/xlink" xlink:type="simple">sp. nov.</tp:taxon-status><xref ref-type="fig" rid="F10">Figs 39–45</xref></tp:nomenclature><tp:treatment-sec sec-type="material" id="SECID0EE2AI"><title>Material examined.</title><p><bold>Type material</bold>: UGANDA:</p><p>• 1 ♀, holotype; Kibale National Park, Kanyawara, Site CC, Malaise trap CCT1; <named-content xmlns:xlink="http://www.w3.org/1999/xlink" content-type="dwc:verbatimCoordinates" xlink:type="simple"><named-content content-type="geo-json" specific-use="{&#34;type&#34;:&#34;Point&#34;,&#34;coordinates&#34;:[30.367300,0.549700]}" id="NCID0ER2AI" xlink:type="simple">0.5497N, 30.3673E</named-content></named-content> (WGS84); alt. 1450 m (GPS, WGS84); 11 Aug. 2015–25 Aug. 2015; Tapani Hopkins leg.; <named-content xmlns:xlink="http://www.w3.org/1999/xlink" content-type="dwc:institutional_code" xlink:type="simple">ZMUT</named-content><ext-link xmlns:xlink="http://www.w3.org/1999/xlink" xlink:type="simple" ext-link-type="uri" xlink:href="http://mus.utu.fi/ZMUT.5788">http://mus.utu.fi/ZMUT.5788</ext-link></p><p>• 1 ♀, paratype; same data as preceding; Site R03, Malaise trap R03T2; <named-content xmlns:xlink="http://www.w3.org/1999/xlink" content-type="dwc:verbatimCoordinates" xlink:type="simple"><named-content content-type="geo-json" specific-use="{&#34;type&#34;:&#34;Point&#34;,&#34;coordinates&#34;:[30.360800,0.540300]}" id="NCID0EH3AI" xlink:type="simple">0.5403N, 30.3608E</named-content></named-content> (WGS84); alt. 1490 m (GPS, WGS84); 21 May 2015–4 Jun. 2015; <named-content xmlns:xlink="http://www.w3.org/1999/xlink" content-type="dwc:institutional_code" xlink:type="simple">ZMUT</named-content><ext-link xmlns:xlink="http://www.w3.org/1999/xlink" xlink:type="simple" ext-link-type="uri" xlink:href="http://mus.utu.fi/ZMUT.1500">http://mus.utu.fi/ZMUT.1500</ext-link></p><p>• 1 ♀, paratype; same data as preceding; Site K31, Malaise trap K31T3; <named-content xmlns:xlink="http://www.w3.org/1999/xlink" content-type="dwc:verbatimCoordinates" xlink:type="simple"><named-content content-type="geo-json" specific-use="{&#34;type&#34;:&#34;Point&#34;,&#34;coordinates&#34;:[30.346900,0.536000]}" id="NCID0E43AI" xlink:type="simple">0.5360N, 30.3469E</named-content></named-content> (WGS84); alt. 1450 m (GPS, WGS84); 23 May 2015–4 Jun. 2015; <named-content xmlns:xlink="http://www.w3.org/1999/xlink" content-type="dwc:institutional_code" xlink:type="simple">ZMUT</named-content><ext-link xmlns:xlink="http://www.w3.org/1999/xlink" xlink:type="simple" ext-link-type="uri" xlink:href="http://mus.utu.fi/ZMUT.4238">http://mus.utu.fi/ZMUT.4238</ext-link></p><p>• 1 ♀, paratype; same data as preceding; Site K30S, Malaise trap K30ST4; <named-content xmlns:xlink="http://www.w3.org/1999/xlink" content-type="dwc:verbatimCoordinates" xlink:type="simple"><named-content content-type="geo-json" specific-use="{&#34;type&#34;:&#34;Point&#34;,&#34;coordinates&#34;:[30.375500,0.541400]}" id="NCID0ET4AI" xlink:type="simple">0.5414N, 30.3755E</named-content></named-content> (WGS84); alt. 1420 m (GPS, WGS84); 2 Dec. 2014–15 Dec. 2014; <named-content xmlns:xlink="http://www.w3.org/1999/xlink" content-type="dwc:institutional_code" xlink:type="simple">ZMUT</named-content><ext-link xmlns:xlink="http://www.w3.org/1999/xlink" xlink:type="simple" ext-link-type="uri" xlink:href="http://mus.utu.fi/ZMUT.5743">http://mus.utu.fi/ZMUT.5743</ext-link></p><p>• 1 ♀, paratype; same data as preceding; Site R01, Malaise trap R01T2; <named-content xmlns:xlink="http://www.w3.org/1999/xlink" content-type="dwc:verbatimCoordinates" xlink:type="simple"><named-content content-type="geo-json" specific-use="{&#34;type&#34;:&#34;Point&#34;,&#34;coordinates&#34;:[30.356100,0.550100]}" id="NCID0EJ5AI" xlink:type="simple">0.5501N, 30.3561E</named-content></named-content> (WGS84); alt. 1600 m (GPS, WGS84); 27 Mar. 2015–10 Apr. 2015; <named-content xmlns:xlink="http://www.w3.org/1999/xlink" content-type="dwc:institutional_code" xlink:type="simple">ZMUT</named-content><ext-link xmlns:xlink="http://www.w3.org/1999/xlink" xlink:type="simple" ext-link-type="uri" xlink:href="http://mus.utu.fi/ZMUT.5801">http://mus.utu.fi/ZMUT.5801</ext-link></p><p>• 1 ♂, paratype; Kibale National Park, Kanyawara, Site CC, Malaise trap CCT1; <named-content xmlns:xlink="http://www.w3.org/1999/xlink" content-type="dwc:verbatimCoordinates" xlink:type="simple"><named-content content-type="geo-json" specific-use="{&#34;type&#34;:&#34;Point&#34;,&#34;coordinates&#34;:[30.367300,0.549700]}" id="NCID0E65AI" xlink:type="simple">0.5497N, 30.3673E</named-content></named-content> (WGS84); alt. 1450 m (GPS, WGS84); 2 Jun. 2015–17 Jun. 2015; Tapani Hopkins leg.; <named-content xmlns:xlink="http://www.w3.org/1999/xlink" content-type="dwc:institutional_code" xlink:type="simple">ZMUT</named-content><ext-link xmlns:xlink="http://www.w3.org/1999/xlink" xlink:type="simple" ext-link-type="uri" xlink:href="http://mus.utu.fi/ZMUT.3074">http://mus.utu.fi/ZMUT.3074</ext-link></p><p>• 1 ♂, paratype; same data as preceding; Site K30S, Malaise trap K30ST2; <named-content xmlns:xlink="http://www.w3.org/1999/xlink" content-type="dwc:verbatimCoordinates" xlink:type="simple"><named-content content-type="geo-json" specific-use="{&#34;type&#34;:&#34;Point&#34;,&#34;coordinates&#34;:[30.377100,0.539200]}" id="NCID0EV6AI" xlink:type="simple">0.5392N, 30.3771E</named-content></named-content> (WGS84); alt. 1480 m (GPS, WGS84); 5 May 2015–19 May 2015; <named-content xmlns:xlink="http://www.w3.org/1999/xlink" content-type="dwc:institutional_code" xlink:type="simple">ZMUT</named-content><ext-link xmlns:xlink="http://www.w3.org/1999/xlink" xlink:type="simple" ext-link-type="uri" xlink:href="http://mus.utu.fi/ZMUT.4000">http://mus.utu.fi/ZMUT.4000</ext-link></p><p>• 1 ♂, paratype; same data as preceding; Site K15, Malaise trap K15T4; <named-content xmlns:xlink="http://www.w3.org/1999/xlink" content-type="dwc:verbatimCoordinates" xlink:type="simple"><named-content content-type="geo-json" specific-use="{&#34;type&#34;:&#34;Point&#34;,&#34;coordinates&#34;:[30.367400,0.584500]}" id="NCID0ELABI" xlink:type="simple">0.5845N, 30.3674E</named-content></named-content> (WGS84); alt. 1510 m (GPS, WGS84); 4 May 2015–20 May 2015; <named-content xmlns:xlink="http://www.w3.org/1999/xlink" content-type="dwc:institutional_code" xlink:type="simple">ZMUT</named-content><ext-link xmlns:xlink="http://www.w3.org/1999/xlink" xlink:type="simple" ext-link-type="uri" xlink:href="http://mus.utu.fi/ZMUT.5836">http://mus.utu.fi/ZMUT.5836</ext-link>.</p><p><italic>Non-type material</italic> (only diagnostic characters checked): UGANDA</p><p>• 18 ♀; Kibale National Park, Kanyawara; Tapani Hopkins leg.; <named-content xmlns:xlink="http://www.w3.org/1999/xlink" content-type="dwc:institutional_code" xlink:type="simple">ZMUT</named-content><ext-link xmlns:xlink="http://www.w3.org/1999/xlink" xlink:type="simple" ext-link-type="uri" xlink:href="http://mus.utu.fi/ZMUT.1259">http://mus.utu.fi/ZMUT.1259</ext-link>, <ext-link xmlns:xlink="http://www.w3.org/1999/xlink" xlink:type="simple" ext-link-type="uri" xlink:href="http://mus.utu.fi/ZMUT.2057">http://mus.utu.fi/ZMUT.2057</ext-link>, <ext-link xmlns:xlink="http://www.w3.org/1999/xlink" xlink:type="simple" ext-link-type="uri" xlink:href="http://mus.utu.fi/ZMUT.2203">http://mus.utu.fi/ZMUT.2203</ext-link>, <ext-link xmlns:xlink="http://www.w3.org/1999/xlink" xlink:type="simple" ext-link-type="uri" xlink:href="http://mus.utu.fi/ZMUT.2358">http://mus.utu.fi/ZMUT.2358</ext-link>, <ext-link xmlns:xlink="http://www.w3.org/1999/xlink" xlink:type="simple" ext-link-type="uri" xlink:href="http://mus.utu.fi/ZMUT.2627">http://mus.utu.fi/ZMUT.2627</ext-link>, <ext-link xmlns:xlink="http://www.w3.org/1999/xlink" xlink:type="simple" ext-link-type="uri" xlink:href="http://mus.utu.fi/ZMUT.3199">http://mus.utu.fi/ZMUT.3199</ext-link>, <ext-link xmlns:xlink="http://www.w3.org/1999/xlink" xlink:type="simple" ext-link-type="uri" xlink:href="http://mus.utu.fi/ZMUT.3649">http://mus.utu.fi/ZMUT.3649</ext-link>, <ext-link xmlns:xlink="http://www.w3.org/1999/xlink" xlink:type="simple" ext-link-type="uri" xlink:href="http://mus.utu.fi/ZMUT.4866">http://mus.utu.fi/ZMUT.4866</ext-link>, <ext-link xmlns:xlink="http://www.w3.org/1999/xlink" xlink:type="simple" ext-link-type="uri" xlink:href="http://mus.utu.fi/ZMUT.5596">http://mus.utu.fi/ZMUT.5596</ext-link>, <ext-link xmlns:xlink="http://www.w3.org/1999/xlink" xlink:type="simple" ext-link-type="uri" xlink:href="http://mus.utu.fi/ZMUT.5647">http://mus.utu.fi/ZMUT.5647</ext-link>, <ext-link xmlns:xlink="http://www.w3.org/1999/xlink" xlink:type="simple" ext-link-type="uri" xlink:href="http://mus.utu.fi/ZMUT.5679">http://mus.utu.fi/ZMUT.5679</ext-link>, <ext-link xmlns:xlink="http://www.w3.org/1999/xlink" xlink:type="simple" ext-link-type="uri" xlink:href="http://mus.utu.fi/ZMUT.5712">http://mus.utu.fi/ZMUT.5712</ext-link>, <ext-link xmlns:xlink="http://www.w3.org/1999/xlink" xlink:type="simple" ext-link-type="uri" xlink:href="http://mus.utu.fi/ZMUT.5717">http://mus.utu.fi/ZMUT.5717</ext-link>, <ext-link xmlns:xlink="http://www.w3.org/1999/xlink" xlink:type="simple" ext-link-type="uri" xlink:href="http://mus.utu.fi/ZMUT.5736">http://mus.utu.fi/ZMUT.5736</ext-link>, <ext-link xmlns:xlink="http://www.w3.org/1999/xlink" xlink:type="simple" ext-link-type="uri" xlink:href="http://mus.utu.fi/ZMUT.5803">http://mus.utu.fi/ZMUT.5803</ext-link>, <ext-link xmlns:xlink="http://www.w3.org/1999/xlink" xlink:type="simple" ext-link-type="uri" xlink:href="http://mus.utu.fi/ZMUT.5804">http://mus.utu.fi/ZMUT.5804</ext-link>, <ext-link xmlns:xlink="http://www.w3.org/1999/xlink" xlink:type="simple" ext-link-type="uri" xlink:href="http://mus.utu.fi/ZMUT.5805">http://mus.utu.fi/ZMUT.5805</ext-link>, <ext-link xmlns:xlink="http://www.w3.org/1999/xlink" xlink:type="simple" ext-link-type="uri" xlink:href="http://mus.utu.fi/ZMUT.5835">http://mus.utu.fi/ZMUT.5835</ext-link></p><p>• 20 ♂; Kibale National Park, Kanyawara; Tapani Hopkins leg.; <named-content xmlns:xlink="http://www.w3.org/1999/xlink" content-type="dwc:institutional_code" xlink:type="simple">ZMUT</named-content><ext-link xmlns:xlink="http://www.w3.org/1999/xlink" xlink:type="simple" ext-link-type="uri" xlink:href="http://mus.utu.fi/ZMUT.1350">http://mus.utu.fi/ZMUT.1350</ext-link>, <ext-link xmlns:xlink="http://www.w3.org/1999/xlink" xlink:type="simple" ext-link-type="uri" xlink:href="http://mus.utu.fi/ZMUT.1355">http://mus.utu.fi/ZMUT.1355</ext-link>, <ext-link xmlns:xlink="http://www.w3.org/1999/xlink" xlink:type="simple" ext-link-type="uri" xlink:href="http://mus.utu.fi/ZMUT.1401">http://mus.utu.fi/ZMUT.1401</ext-link>, <ext-link xmlns:xlink="http://www.w3.org/1999/xlink" xlink:type="simple" ext-link-type="uri" xlink:href="http://mus.utu.fi/ZMUT.1765">http://mus.utu.fi/ZMUT.1765</ext-link>, <ext-link xmlns:xlink="http://www.w3.org/1999/xlink" xlink:type="simple" ext-link-type="uri" xlink:href="http://mus.utu.fi/ZMUT.2645">http://mus.utu.fi/ZMUT.2645</ext-link>, <ext-link xmlns:xlink="http://www.w3.org/1999/xlink" xlink:type="simple" ext-link-type="uri" xlink:href="http://mus.utu.fi/ZMUT.2657">http://mus.utu.fi/ZMUT.2657</ext-link>, <ext-link xmlns:xlink="http://www.w3.org/1999/xlink" xlink:type="simple" ext-link-type="uri" xlink:href="http://mus.utu.fi/ZMUT.2803">http://mus.utu.fi/ZMUT.2803</ext-link>, <ext-link xmlns:xlink="http://www.w3.org/1999/xlink" xlink:type="simple" ext-link-type="uri" xlink:href="http://mus.utu.fi/ZMUT.3076">http://mus.utu.fi/ZMUT.3076</ext-link>, <ext-link xmlns:xlink="http://www.w3.org/1999/xlink" xlink:type="simple" ext-link-type="uri" xlink:href="http://mus.utu.fi/ZMUT.3081">http://mus.utu.fi/ZMUT.3081</ext-link>, <ext-link xmlns:xlink="http://www.w3.org/1999/xlink" xlink:type="simple" ext-link-type="uri" xlink:href="http://mus.utu.fi/ZMUT.3087">http://mus.utu.fi/ZMUT.3087</ext-link>, <ext-link xmlns:xlink="http://www.w3.org/1999/xlink" xlink:type="simple" ext-link-type="uri" xlink:href="http://mus.utu.fi/ZMUT.3097">http://mus.utu.fi/ZMUT.3097</ext-link>, <ext-link xmlns:xlink="http://www.w3.org/1999/xlink" xlink:type="simple" ext-link-type="uri" xlink:href="http://mus.utu.fi/ZMUT.3761">http://mus.utu.fi/ZMUT.3761</ext-link>, <ext-link xmlns:xlink="http://www.w3.org/1999/xlink" xlink:type="simple" ext-link-type="uri" xlink:href="http://mus.utu.fi/ZMUT.3876">http://mus.utu.fi/ZMUT.3876</ext-link>, <ext-link xmlns:xlink="http://www.w3.org/1999/xlink" xlink:type="simple" ext-link-type="uri" xlink:href="http://mus.utu.fi/ZMUT.4990">http://mus.utu.fi/ZMUT.4990</ext-link>, <ext-link xmlns:xlink="http://www.w3.org/1999/xlink" xlink:type="simple" ext-link-type="uri" xlink:href="http://mus.utu.fi/ZMUT.5143">http://mus.utu.fi/ZMUT.5143</ext-link>, <ext-link xmlns:xlink="http://www.w3.org/1999/xlink" xlink:type="simple" ext-link-type="uri" xlink:href="http://mus.utu.fi/ZMUT.5609">http://mus.utu.fi/ZMUT.5609</ext-link>, <ext-link xmlns:xlink="http://www.w3.org/1999/xlink" xlink:type="simple" ext-link-type="uri" xlink:href="http://mus.utu.fi/ZMUT.5768">http://mus.utu.fi/ZMUT.5768</ext-link>, <ext-link xmlns:xlink="http://www.w3.org/1999/xlink" xlink:type="simple" ext-link-type="uri" xlink:href="http://mus.utu.fi/ZMUT.5787">http://mus.utu.fi/ZMUT.5787</ext-link>, <ext-link xmlns:xlink="http://www.w3.org/1999/xlink" xlink:type="simple" ext-link-type="uri" xlink:href="http://mus.utu.fi/ZMUT.5831">http://mus.utu.fi/ZMUT.5831</ext-link>, <ext-link xmlns:xlink="http://www.w3.org/1999/xlink" xlink:type="simple" ext-link-type="uri" xlink:href="http://mus.utu.fi/ZMUT.6033">http://mus.utu.fi/ZMUT.6033</ext-link>.</p><fig id="F10" position="float" orientation="portrait"><object-id xmlns:xlink="http://www.w3.org/1999/xlink" content-type="doi" xlink:type="simple">10.3897/zookeys.878.37845.figures39-45</object-id><object-id xmlns:xlink="http://www.w3.org/1999/xlink" content-type="arpha" xlink:type="simple">F3F77DB7-7CC7-5175-860D-5CCC7321FB60</object-id><label>Figures 39–45.</label><caption><p><italic><tp:taxon-name><tp:taxon-name-part taxon-name-part-type="genus" reg="Epirhyssa">Epirhyssa</tp:taxon-name-part> <tp:taxon-name-part taxon-name-part-type="species" reg="quagga">quagga</tp:taxon-name-part></tp:taxon-name></italic> female (holotype <ext-link xmlns:xlink="http://www.w3.org/1999/xlink" xlink:type="simple" ext-link-type="uri" xlink:href="http://mus.utu.fi/ZMUT.5788">http://mus.utu.fi/ZMUT.5788</ext-link>), a new species from Uganda. <bold>39</bold> Habitus <bold>40</bold> face and clypeus <bold>41</bold> frons <bold>42</bold> hypostomal flange <bold>43</bold> mesopleuron dorsal margin <bold>44</bold> apical horn of metasoma <bold>45</bold> tergites 1–7. Scale bars: 0.5 mm (<bold>40–45</bold>), 1 mm (<bold>39</bold>).</p></caption><graphic xmlns:xlink="http://www.w3.org/1999/xlink" xlink:href="zookeys-878-033-g010.jpg" position="float" orientation="portrait" xlink:type="simple" id="oo_345026.jpg"><uri content-type="original_file" xlink:type="simple">https://binary.pensoft.net/fig/345026</uri></graphic></fig><p><bold>Known material</bold>: 46 specimens (23 ♀, 23 ♂, Ugandan specimens, data above).</p></tp:treatment-sec><tp:treatment-sec sec-type="diagnosis" id="SECID0EFJBI"><title>Diagnosis.</title><p>This species can be distinguished from other Afrotropical <tp:taxon-name><tp:taxon-name-part taxon-name-part-type="subfamily">Rhyssinae</tp:taxon-name-part></tp:taxon-name> by the distinctive pattern of striation on the frons and the densely striate tergite 3. No other species has the same colour pattern.</p><p><bold><italic>Head</italic></bold>: frons without median carinae, without lateral carinae; hypostomal carina raised into a low flange, its height slightly less than or equivalent to the maximum width of the second maxillary palp segment.</p><p><bold><italic>Mesosoma</italic></bold>: subalar prominence without a lateral flange; mesopleuron without a flange along the dorsal margin; epicnemial carina reaches the approximate height of the mesopleural pit.</p><p><bold><italic>Metasoma</italic></bold>: tip of apical horn elliptical in posterior view; tergite 3 densely striate.</p></tp:treatment-sec><tp:treatment-sec sec-type="description" id="SECID0EFKBI"><title>Description (female).</title><p>Body length 8.5 mm–14.3 mm (holotype 12.3 mm).</p><p><bold><italic>Head</italic></bold>: Frons without clear median carinae, without lateral carinae, with faint median rugae that fan out towards ocelli. Occipital carina interrupted dorsally. Hypostomal carina raised into a low flange, its height slightly less than or equivalent to maximum width of second maxillary palp segment. Face densely and deeply punctate. Clypeus with little or no punctation, with a median apical tubercle. Antenna with 30–33 flagellar segments (32 in holotype).</p><p><bold><italic>Mesosoma</italic></bold>: Subalar prominence without a lateral flange. Mesopleuron without a flange along dorsal margin. Epicnemial carina reaches approximate height of mesopleural pit. Fore wing with 2m-cu varying from clearly distal to opposite rs-m.</p><p><bold><italic>Metasoma</italic></bold>: Tip of apical horn elliptical in posterior view. Tergites 1–5 with dense, light, predominantly longitudinal striation and punctation, 6–7 smoother and more pubescent, tergite 1 1.9–2.4 times as long as apically wide (1.9 in holotype).</p><p><bold><italic>Colour</italic></bold>: General colour mottled black and white with metasoma orange testaceous from tergite 3 onwards. Hind tibia dark brown. Antennae black. Ovipositor sheaths black to dark testaceous. Wings hyaline.</p><p><bold><italic>Variation</italic></bold>: Colour of the dark patches of the legs varies from entirely black to testaceous, the black and white metasomal colour extends onto tergite 3 in some individuals.</p><p>
                <bold>Male.</bold>
              </p><p>Similar to female. Body length 7.9 mm–10.4 mm. T1 3.2–3.6. Antenna with 29–33 flagellar segments. Males are smaller than females on average.</p></tp:treatment-sec><tp:treatment-sec sec-type="etymology" id="SECID0ESLBI"><title>Etymology.</title><p>Refers to the colour pattern which is reminiscent of the plains zebra, especially its extinct subspecies, the <tp:taxon-name><tp:taxon-name-part taxon-name-part-type="genus" reg="Epirhyssa"/><tp:taxon-name-part taxon-name-part-type="species" reg="quagga">quagga</tp:taxon-name-part></tp:taxon-name>.</p></tp:treatment-sec><tp:treatment-sec sec-type="distribution" id="SECID0EBMBI"><title>Distribution.</title><p>Uganda.</p></tp:treatment-sec><tp:treatment-sec sec-type="biology" id="SECID0EGMBI"><title>Biology.</title><p>In Uganda, this species was most abundantly caught during the dry season (<xref ref-type="bibr" rid="B7">Hopkins et al. 2019b</xref>). It has not been caught outside the forest. It appears to be attracted to decaying wood (although the sample size is too small for statistical significance).</p></tp:treatment-sec><ref-list><ref id="B7"><mixed-citation xmlns:xlink="http://www.w3.org/1999/xlink" xlink:type="simple"><person-group><name name-style="western"><surname>Hopkins</surname><given-names>T</given-names></name><name name-style="western"><surname>Roininen</surname><given-names>H</given-names></name><name name-style="western"><surname>Sääksjärvi</surname><given-names>IE</given-names></name></person-group> (<year>2019b</year>) Extensive sampling reveals the phenology and habitat use of Afrotropical parasitoid wasps (<tp:taxon-name><tp:taxon-name-part taxon-name-part-type="order">Hymenoptera</tp:taxon-name-part></tp:taxon-name>: <tp:taxon-name><tp:taxon-name-part taxon-name-part-type="family">Ichneumonidae</tp:taxon-name-part></tp:taxon-name>: <tp:taxon-name><tp:taxon-name-part taxon-name-part-type="subfamily">Rhyssinae</tp:taxon-name-part></tp:taxon-name>). Royal Society Open Science 6: 190913. <ext-link xlink:type="simple" ext-link-type="doi" xlink:href="10.1098/rsos.190913">https://doi.org/10.1098/rsos.190913</ext-link></mixed-citation></ref></ref-list></tp:taxon-treatment>
