# Supplementary material for: Extensive sampling and thorough taxonomic assessment of Afrotropical Rhyssinae (Hymenoptera, Ichneumonidae) reveals two new species and demonstrates the limitations of previous sampling efforts
Source: Zookeys. 2019 Oct 7;878:33–71. doi: 10.3897/zookeys.878.37845 (PMC6791898; doi:10.3897/zookeys.878.37845)
Supplement: XML Treatment for Epirhyssa shaka [file zookeys.878.37845-treatment10.xml]

<!DOCTYPE tp:taxon-treatment
  PUBLIC "-//TaxonX//DTD Taxonomic Treatment Publishing DTD v0 20100105//EN" "tax-treatment-NSO.dtd">
<tp:taxon-treatment xmlns:tp="http://www.plazi.org/taxpub"><tp:treatment-meta><kwd-group><label>Taxon classification</label><kwd><named-content xmlns:xlink="http://www.w3.org/1999/xlink" content-type="kingdom">Animalia</named-content></kwd><kwd><named-content xmlns:xlink="http://www.w3.org/1999/xlink" content-type="order">Hymenoptera</named-content></kwd><kwd><named-content xmlns:xlink="http://www.w3.org/1999/xlink" content-type="family">Ichneumonidae</named-content></kwd></kwd-group><mixed-citation publication-type="journal"><person-group><name><surname>Hopkins</surname><given-names>Tapani</given-names></name><name><surname>Roininen</surname><given-names>Heikki</given-names></name><name><surname>van Noort</surname><given-names>Simon</given-names></name><name><surname>Broad</surname><given-names>Gavin R.</given-names></name><name><surname>Kaunisto</surname><given-names>Kari</given-names></name><name><surname>Sääksjärvi</surname><given-names>Ilari E.</given-names></name></person-group><article-title>Extensive sampling and thorough taxonomic assessment of Afrotropical <tp:taxon-name><tp:taxon-name-part taxon-name-part-type="subfamily">Rhyssinae</tp:taxon-name-part></tp:taxon-name> (<tp:taxon-name><tp:taxon-name-part taxon-name-part-type="order">Hymenoptera</tp:taxon-name-part></tp:taxon-name>, <tp:taxon-name><tp:taxon-name-part taxon-name-part-type="family">Ichneumonidae</tp:taxon-name-part></tp:taxon-name>) reveals two new species and demonstrates the limitations of previous sampling efforts</article-title><source>Zookeys</source><day>07</day><month>10</month><year>2019</year><volume>878</volume><fpage>33</fpage><lpage>71</lpage><pub-id pub-id-type="doi">10.3897/zookeys.878.37845</pub-id></mixed-citation></tp:treatment-meta><tp:nomenclature><tp:taxon-name><object-id xmlns:xlink="http://www.w3.org/1999/xlink" content-type="arpha" xlink:type="simple">A6876924-1D85-54F2-9137-0068EA7EE919</object-id>
                <tp:taxon-name-part taxon-name-part-type="genus" reg="Epirhyssa">Epirhyssa</tp:taxon-name-part>
                <tp:taxon-name-part taxon-name-part-type="species" reg="shaka">shaka</tp:taxon-name-part>
              </tp:taxon-name><tp:taxon-authority>Rousse &amp; van Noort, 2014</tp:taxon-authority><xref ref-type="fig" rid="F11">Figs 46–49</xref></tp:nomenclature><tp:treatment-sec sec-type="material" id="SECID0EYNBI"><title>Material examined.</title><p><bold>Type material</bold>: SOUTH AFRICA:</p><p>• 1 ♀, holotype; Natal, 2831 Dd Umlalazi Nat. Res., 1.5 km E of Mtunzini; <named-content xmlns:xlink="http://www.w3.org/1999/xlink" content-type="dwc:verbatimCoordinates" xlink:type="simple"><named-content content-type="geo-json" specific-use="{&#34;type&#34;:&#34;Point&#34;,&#34;coordinates&#34;:[31.750000,-28.950000]}" id="NCID0EFOBI" xlink:type="simple">28°57'S, 31°45'E</named-content></named-content>; Nov. 1978; R. M. Miller leg.; indigenous forest; Malaise trap; <named-content xmlns:xlink="http://www.w3.org/1999/xlink" content-type="dwc:institutional_code" xlink:type="simple">NMSA</named-content>.</p><p><bold>Known material</bold>: One specimen (1 ♀, see <xref ref-type="bibr" rid="B15">Rousse and van Noort 2014</xref>, data above).</p></tp:treatment-sec><tp:treatment-sec sec-type="diagnosis" id="SECID0E1OBI"><title>Diagnosis.</title><p>This species can be distinguished from other Afrotropical <tp:taxon-name><tp:taxon-name-part taxon-name-part-type="subfamily">Rhyssinae</tp:taxon-name-part></tp:taxon-name> by the combination of a low hypostomal flange, an elliptical apical horn of the metasoma, and a punctate (over 50% of surface) tergite 3.</p><p><bold><italic>Head</italic></bold>: frons with median carinae converging before continuing towards median ocellus, without lateral carinae; hypostomal carina raised into a low flange, its height slightly less than or equivalent to the maximum width of the second maxillary palp segment.</p><p><bold><italic>Mesosoma</italic></bold>: subalar prominence without a lateral flange; mesopleuron without a flange along the dorsal margin; epicnemial carina reaches the approximate height of the mesopleural pit.</p><p><bold><italic>Metasoma</italic></bold>: tip of apical horn elliptical in posterior view; tergite 3 punctate.</p></tp:treatment-sec><tp:treatment-sec sec-type="distribution" id="SECID0E1PBI"><title>Distribution.</title><p>South Africa (KwaZulu-Natal).</p><fig id="F11" position="float" orientation="portrait"><object-id xmlns:xlink="http://www.w3.org/1999/xlink" content-type="doi" xlink:type="simple">10.3897/zookeys.878.37845.figures46-49</object-id><object-id xmlns:xlink="http://www.w3.org/1999/xlink" content-type="arpha" xlink:type="simple">B40FA43D-5612-5B11-9AD9-080CED2635F0</object-id><label>Figures 46–49.</label><caption><p><italic><tp:taxon-name><tp:taxon-name-part taxon-name-part-type="genus" reg="Epirhyssa">Epirhyssa</tp:taxon-name-part> <tp:taxon-name-part taxon-name-part-type="species" reg="shaka">shaka</tp:taxon-name-part></tp:taxon-name></italic> female (holotype). This species was not found in Uganda. <bold>46</bold> Habitus <bold>47</bold> hypostomal flange <bold>48</bold> mesopleuron dorsal margin <bold>49</bold> apical horn of metasoma. Figure <bold>46</bold> is from <xref ref-type="bibr" rid="B22">van Noort (2019)</xref>.</p></caption><graphic xmlns:xlink="http://www.w3.org/1999/xlink" xlink:href="zookeys-878-033-g011.jpg" position="float" orientation="portrait" xlink:type="simple" id="oo_345027.jpg"><uri content-type="original_file" xlink:type="simple">https://binary.pensoft.net/fig/345027</uri></graphic></fig></tp:treatment-sec><ref-list><ref id="B22"><mixed-citation xmlns:xlink="http://www.w3.org/1999/xlink" xlink:type="simple"><person-group><name name-style="western"><surname>van Noort</surname><given-names>S</given-names></name></person-group> (<year>2019</year>) WaspWeb: <tp:taxon-name><tp:taxon-name-part taxon-name-part-type="order">Hymenoptera</tp:taxon-name-part></tp:taxon-name> of the Afrotropical region. Available from: <ext-link xlink:type="simple" ext-link-type="uri" xlink:href="http://www.waspweb.org">www.waspweb.org</ext-link> [accessed: July 2, 2019]</mixed-citation></ref><ref id="B15"><mixed-citation xmlns:xlink="http://www.w3.org/1999/xlink" xlink:type="simple"><person-group><name name-style="western"><surname>Rousse</surname><given-names>P</given-names></name><name name-style="western"><surname>van Noort</surname><given-names>S</given-names></name></person-group> (<year>2014</year>) <article-title>A review of the Afrotropical <tp:taxon-name><tp:taxon-name-part taxon-name-part-type="subfamily">Rhyssinae</tp:taxon-name-part></tp:taxon-name> (<tp:taxon-name><tp:taxon-name-part taxon-name-part-type="order">Hymenoptera</tp:taxon-name-part></tp:taxon-name>: <tp:taxon-name><tp:taxon-name-part taxon-name-part-type="family">Ichneumonidae</tp:taxon-name-part></tp:taxon-name>) with the descriptions of five new species.</article-title><source>European Journal of Taxonomy</source><volume>91</volume>: <fpage>1</fpage>–<lpage>42</lpage>. <ext-link xlink:type="simple" ext-link-type="doi" xlink:href="10.5852/ejt.2014.91">https://doi.org/10.5852/ejt.2014.91</ext-link></mixed-citation></ref></ref-list></tp:taxon-treatment>
