# Supplementary material for: Extensive sampling and thorough taxonomic assessment of Afrotropical Rhyssinae (Hymenoptera, Ichneumonidae) reveals two new species and demonstrates the limitations of previous sampling efforts
Source: Zookeys. 2019 Oct 7;878:33–71. doi: 10.3897/zookeys.878.37845 (PMC6791898; doi:10.3897/zookeys.878.37845)
Supplement: XML Treatment for Epirhyssa tombeaodiba [file zookeys.878.37845-treatment11.xml]

<!DOCTYPE tp:taxon-treatment
  PUBLIC "-//TaxonX//DTD Taxonomic Treatment Publishing DTD v0 20100105//EN" "tax-treatment-NSO.dtd">
<tp:taxon-treatment xmlns:tp="http://www.plazi.org/taxpub"><tp:treatment-meta><kwd-group><label>Taxon classification</label><kwd><named-content xmlns:xlink="http://www.w3.org/1999/xlink" content-type="kingdom">Animalia</named-content></kwd><kwd><named-content xmlns:xlink="http://www.w3.org/1999/xlink" content-type="order">Hymenoptera</named-content></kwd><kwd><named-content xmlns:xlink="http://www.w3.org/1999/xlink" content-type="family">Ichneumonidae</named-content></kwd></kwd-group><mixed-citation publication-type="journal"><person-group><name><surname>Hopkins</surname><given-names>Tapani</given-names></name><name><surname>Roininen</surname><given-names>Heikki</given-names></name><name><surname>van Noort</surname><given-names>Simon</given-names></name><name><surname>Broad</surname><given-names>Gavin R.</given-names></name><name><surname>Kaunisto</surname><given-names>Kari</given-names></name><name><surname>Sääksjärvi</surname><given-names>Ilari E.</given-names></name></person-group><article-title>Extensive sampling and thorough taxonomic assessment of Afrotropical <tp:taxon-name><tp:taxon-name-part taxon-name-part-type="subfamily">Rhyssinae</tp:taxon-name-part></tp:taxon-name> (<tp:taxon-name><tp:taxon-name-part taxon-name-part-type="order">Hymenoptera</tp:taxon-name-part></tp:taxon-name>, <tp:taxon-name><tp:taxon-name-part taxon-name-part-type="family">Ichneumonidae</tp:taxon-name-part></tp:taxon-name>) reveals two new species and demonstrates the limitations of previous sampling efforts</article-title><source>Zookeys</source><day>07</day><month>10</month><year>2019</year><volume>878</volume><fpage>33</fpage><lpage>71</lpage><pub-id pub-id-type="doi">10.3897/zookeys.878.37845</pub-id></mixed-citation></tp:treatment-meta><tp:nomenclature><tp:taxon-name><object-id xmlns:xlink="http://www.w3.org/1999/xlink" content-type="arpha" xlink:type="simple">94BAA882-EAC4-5CE6-ADB0-78992535B321</object-id>
                <tp:taxon-name-part taxon-name-part-type="genus" reg="Epirhyssa">Epirhyssa</tp:taxon-name-part>
                <tp:taxon-name-part taxon-name-part-type="species" reg="tombeaodiba">tombeaodiba</tp:taxon-name-part>
              </tp:taxon-name><tp:taxon-authority>Rousse &amp; van Noort, 2014</tp:taxon-authority><xref ref-type="fig" rid="F12">Figs 50–56</xref></tp:nomenclature><tp:treatment-sec sec-type="material" id="SECID0ENSBI"><title>Material examined.</title><p><bold>Non-type material</bold>: UGANDA:</p><p>• 1 ♀; Kibale National Park, Kanyawara, Site K30, Malaise trap K30T2; <named-content xmlns:xlink="http://www.w3.org/1999/xlink" content-type="dwc:verbatimCoordinates" xlink:type="simple"><named-content content-type="geo-json" specific-use="{&#34;type&#34;:&#34;Point&#34;,&#34;coordinates&#34;:[30.363300,0.556600]}" id="NCID0E1SBI" xlink:type="simple">0.5566N, 30.3633E</named-content></named-content> (WGS84); alt. 1490 m (GPS, WGS84); 26 Aug. 2015–9 Sep. 2015; Tapani Hopkins leg.; <named-content xmlns:xlink="http://www.w3.org/1999/xlink" content-type="dwc:institutional_code" xlink:type="simple">ZMUT</named-content><ext-link xmlns:xlink="http://www.w3.org/1999/xlink" xlink:type="simple" ext-link-type="uri" xlink:href="http://mus.utu.fi/ZMUT.1273">http://mus.utu.fi/ZMUT.1273</ext-link></p><p>• 1 ♀; same data as preceding; Site K15, Malaise trap K15T1; <named-content xmlns:xlink="http://www.w3.org/1999/xlink" content-type="dwc:verbatimCoordinates" xlink:type="simple"><named-content content-type="geo-json" specific-use="{&#34;type&#34;:&#34;Point&#34;,&#34;coordinates&#34;:[30.364100,0.585000]}" id="NCID0EQTBI" xlink:type="simple">0.5850N, 30.3641E</named-content></named-content> (WGS84); alt. 1490 m (GPS, WGS84); 20 Apr. 2015–4 May 2015; <named-content xmlns:xlink="http://www.w3.org/1999/xlink" content-type="dwc:institutional_code" xlink:type="simple">ZMUT</named-content><ext-link xmlns:xlink="http://www.w3.org/1999/xlink" xlink:type="simple" ext-link-type="uri" xlink:href="http://mus.utu.fi/ZMUT.1333">http://mus.utu.fi/ZMUT.1333</ext-link></p><p>• 1 ♀; same data as preceding; Site HILL, Malaise trap HILLT2; <named-content xmlns:xlink="http://www.w3.org/1999/xlink" content-type="dwc:verbatimCoordinates" xlink:type="simple"><named-content content-type="geo-json" specific-use="{&#34;type&#34;:&#34;Point&#34;,&#34;coordinates&#34;:[30.361900,0.547800]}" id="NCID0EGUBI" xlink:type="simple">0.5478N, 30.3619E</named-content></named-content> (WGS84); alt. 1510 m (GPS, WGS84); 4 Jun. 2015–18 Jun. 2015; <named-content xmlns:xlink="http://www.w3.org/1999/xlink" content-type="dwc:institutional_code" xlink:type="simple">ZMUT</named-content><ext-link xmlns:xlink="http://www.w3.org/1999/xlink" xlink:type="simple" ext-link-type="uri" xlink:href="http://mus.utu.fi/ZMUT.3234">http://mus.utu.fi/ZMUT.3234</ext-link></p><p>• 1 ♀; same data as preceding; Site K30S, Malaise trap K30ST3; <named-content xmlns:xlink="http://www.w3.org/1999/xlink" content-type="dwc:verbatimCoordinates" xlink:type="simple"><named-content content-type="geo-json" specific-use="{&#34;type&#34;:&#34;Point&#34;,&#34;coordinates&#34;:[30.377700,0.537800]}" id="NCID0E3UBI" xlink:type="simple">0.5378N, 30.3777E</named-content></named-content> (WGS84); alt. 1480 m (GPS, WGS84); 19 May 2015–2 Jun. 2015; <named-content xmlns:xlink="http://www.w3.org/1999/xlink" content-type="dwc:institutional_code" xlink:type="simple">ZMUT</named-content><ext-link xmlns:xlink="http://www.w3.org/1999/xlink" xlink:type="simple" ext-link-type="uri" xlink:href="http://mus.utu.fi/ZMUT.5628">http://mus.utu.fi/ZMUT.5628</ext-link></p><p>• 1 ♀; same data as preceding; Site K30, Malaise trap K30T3; <named-content xmlns:xlink="http://www.w3.org/1999/xlink" content-type="dwc:verbatimCoordinates" xlink:type="simple"><named-content content-type="geo-json" specific-use="{&#34;type&#34;:&#34;Point&#34;,&#34;coordinates&#34;:[30.361700,0.559000]}" id="NCID0ESVBI" xlink:type="simple">0.5590N, 30.3617E</named-content></named-content> (WGS84); alt. 1540 m (GPS, WGS84); 14 Jul. 2015–28 Jul. 2015; <named-content xmlns:xlink="http://www.w3.org/1999/xlink" content-type="dwc:institutional_code" xlink:type="simple">ZMUT</named-content><ext-link xmlns:xlink="http://www.w3.org/1999/xlink" xlink:type="simple" ext-link-type="uri" xlink:href="http://mus.utu.fi/ZMUT.5663">http://mus.utu.fi/ZMUT.5663</ext-link></p><p>• 1 ♀; same data as preceding; Site R93, Malaise trap R93T2; <named-content xmlns:xlink="http://www.w3.org/1999/xlink" content-type="dwc:verbatimCoordinates" xlink:type="simple"><named-content content-type="geo-json" specific-use="{&#34;type&#34;:&#34;Point&#34;,&#34;coordinates&#34;:[30.359300,0.565400]}" id="NCID0EIWBI" xlink:type="simple">0.5654N, 30.3593E</named-content></named-content> (WGS84); alt. 1510 m (GPS, WGS84); 9 Mar. 2015–23 Mar. 2015; <named-content xmlns:xlink="http://www.w3.org/1999/xlink" content-type="dwc:institutional_code" xlink:type="simple">ZMUT</named-content><ext-link xmlns:xlink="http://www.w3.org/1999/xlink" xlink:type="simple" ext-link-type="uri" xlink:href="http://mus.utu.fi/ZMUT.5705">http://mus.utu.fi/ZMUT.5705</ext-link>.</p><p><bold>Known material</bold>: 10 specimens (6 Ugandan, 4 other):</p><p>6 ♀; Ugandan specimens, data above and also in supplementary material (<xref ref-type="bibr" rid="B8">Hopkins et al. 2019c</xref>).</p><p>1 ♀, holotype; see <xref ref-type="bibr" rid="B15">Rousse and van Noort (2014)</xref>; Cameroon, Nkoemvon [<named-content xmlns:xlink="http://www.w3.org/1999/xlink" content-type="dwc:verbatimCoordinates" xlink:type="simple"><named-content content-type="geo-json" specific-use="{&#34;type&#34;:&#34;Point&#34;,&#34;coordinates&#34;:[11.133333,2.800000]}" id="NCID0ENXBI" xlink:type="simple">02°48'N 11°08'E</named-content></named-content>]; 16 Mar. 1980–4 May 1980; “Ms. D. Jackson”; <named-content xmlns:xlink="http://www.w3.org/1999/xlink" content-type="dwc:institutional_code" xlink:type="simple">NHMUK</named-content>.</p><p>1 ♀, paratype; see <xref ref-type="bibr" rid="B15">Rousse and van Noort (2014)</xref>, same data as holotype.</p><p>1 ♀, paratype; see <xref ref-type="bibr" rid="B15">Rousse and van Noort (2014)</xref>, same data as holotype except 30 Mar. 1980–19 Apr. 1980.</p><p>1 ♀, paratype; see <xref ref-type="bibr" rid="B15">Rousse and van Noort (2014)</xref>, same data as holotype except Korup; 1981; “Mrs D. Jackson”</p></tp:treatment-sec><tp:treatment-sec sec-type="diagnosis" id="SECID0EMYBI"><title>Diagnosis.</title><p>This species can be distinguished from other Afrotropical <tp:taxon-name><tp:taxon-name-part taxon-name-part-type="subfamily">Rhyssinae</tp:taxon-name-part></tp:taxon-name> by the combination of a half-elliptical apical horn of the metasoma and a punctate (over 50% of surface) tergite 3. <italic><tp:taxon-name><tp:taxon-name-part taxon-name-part-type="genus" reg="Epirhyssa">Epirhyssa</tp:taxon-name-part> <tp:taxon-name-part taxon-name-part-type="species" reg="uelensis">uelensis</tp:taxon-name-part></tp:taxon-name></italic> is also predominantly yellow with black spots, but its subalar prominence has a lateral flange.</p><p><bold><italic>Head</italic></bold>: frons with weak median carinae converging before continuing towards median ocellus, without lateral carinae; hypostomal carina raised into a low flange, its height slightly less than or equivalent to the maximum width of the second maxillary palp segment.</p><p><bold><italic>Mesosoma</italic></bold>: subalar prominence without a lateral flange; mesopleuron without a flange along the dorsal margin; epicnemial carina reaches the approximate height of the mesopleural pit.</p><p><bold><italic>Metasoma</italic></bold>: tip of apical horn half-elliptical in posterior view; tergite 3 densely punctate.</p></tp:treatment-sec><tp:treatment-sec sec-type="description" id="SECID0EXZBI"><title>Additional or updated characters.</title><p>Apart from the diagnosis, we provide the following additional or updated character traits to the description in <xref ref-type="bibr" rid="B15">Rousse and van Noort (2014)</xref>.</p><p>
                <bold>Female.</bold>
              </p><p>Body length 7.2 mm–12.7 mm. Frons without rugae or with faint lateral rugae curving towards lateral ocelli. Face punctate or transversely rugulose-punctate. Clypeus longitudinally strigose and sparsely punctate. Antenna with 28–29 flagellar segments. Tergites 1 mostly smooth, 2–7 punctate (2 sometimes only punctate laterally), anterior margins of 5–6 often striate, tergite 1 1.2–1.5 times as long as apically wide. The Ugandan specimens have black anterior median spots on tergites 1–7 (ranging from very small on tergite 1 to reaching posterior margin on tergite 7), not just on tergites 4–7.</p></tp:treatment-sec><tp:treatment-sec sec-type="distribution" id="SECID0EG1BI"><title>Distribution.</title><p>Cameroon. New record: Uganda.</p><fig id="F12" position="float" orientation="portrait"><object-id xmlns:xlink="http://www.w3.org/1999/xlink" content-type="doi" xlink:type="simple">10.3897/zookeys.878.37845.figures50-56</object-id><object-id xmlns:xlink="http://www.w3.org/1999/xlink" content-type="arpha" xlink:type="simple">CB1D1218-B2BC-556C-B10D-CDEADEB7874D</object-id><label>Figures 50–56.</label><caption><p><italic><tp:taxon-name><tp:taxon-name-part taxon-name-part-type="genus" reg="Epirhyssa">Epirhyssa</tp:taxon-name-part> <tp:taxon-name-part taxon-name-part-type="species" reg="tombeaodiba">tombeaodiba</tp:taxon-name-part></tp:taxon-name></italic> female (<ext-link xmlns:xlink="http://www.w3.org/1999/xlink" xlink:type="simple" ext-link-type="uri" xlink:href="http://mus.utu.fi/ZMUT.5663">http://mus.utu.fi/ZMUT.5663</ext-link>, <bold>52</bold>: <ext-link xmlns:xlink="http://www.w3.org/1999/xlink" xlink:type="simple" ext-link-type="uri" xlink:href="http://mus.utu.fi/ZMUT.3234">http://mus.utu.fi/ZMUT.3234</ext-link>), a species found in Uganda. <bold>50</bold> Habitus <bold>51</bold> face and clypeus <bold>52</bold> frons <bold>53</bold> hypostomal flange <bold>54</bold> mesopleuron dorsal margin <bold>55</bold> apical horn of metasoma <bold>56</bold> tergites 1–7. Scale bars: 0.5 mm (<bold>51–56</bold>), 1 mm (<bold>50</bold>).</p></caption><graphic xmlns:xlink="http://www.w3.org/1999/xlink" xlink:href="zookeys-878-033-g012.jpg" position="float" orientation="portrait" xlink:type="simple" id="oo_345028.jpg"><uri content-type="original_file" xlink:type="simple">https://binary.pensoft.net/fig/345028</uri></graphic></fig></tp:treatment-sec><ref-list><ref id="B8"><mixed-citation xmlns:xlink="http://www.w3.org/1999/xlink" xlink:type="simple"><person-group><name name-style="western"><surname>Hopkins</surname><given-names>T</given-names></name><name name-style="western"><surname>Roininen</surname><given-names>H</given-names></name><name name-style="western"><surname>van Noort</surname><given-names>S</given-names></name><name name-style="western"><surname>Broad</surname><given-names>GR</given-names></name><name name-style="western"><surname>Kaunisto</surname><given-names>K</given-names></name><name name-style="western"><surname>Sääksjärvi</surname><given-names>IE</given-names></name></person-group> (<year>2019c</year>) Uganda Malaise trapping 2014–2015 <tp:taxon-name><tp:taxon-name-part taxon-name-part-type="subfamily">Rhyssinae</tp:taxon-name-part></tp:taxon-name> taxonomy data [Dataset]. Zenodo. <ext-link xlink:type="simple" ext-link-type="doi" xlink:href="10.5281/zenodo.2554877">https://doi.org/10.5281/zenodo.2554877</ext-link></mixed-citation></ref><ref id="B15"><mixed-citation xmlns:xlink="http://www.w3.org/1999/xlink" xlink:type="simple"><person-group><name name-style="western"><surname>Rousse</surname><given-names>P</given-names></name><name name-style="western"><surname>van Noort</surname><given-names>S</given-names></name></person-group> (<year>2014</year>) <article-title>A review of the Afrotropical <tp:taxon-name><tp:taxon-name-part taxon-name-part-type="subfamily">Rhyssinae</tp:taxon-name-part></tp:taxon-name> (<tp:taxon-name><tp:taxon-name-part taxon-name-part-type="order">Hymenoptera</tp:taxon-name-part></tp:taxon-name>: <tp:taxon-name><tp:taxon-name-part taxon-name-part-type="family">Ichneumonidae</tp:taxon-name-part></tp:taxon-name>) with the descriptions of five new species.</article-title><source>European Journal of Taxonomy</source><volume>91</volume>: <fpage>1</fpage>–<lpage>42</lpage>. <ext-link xlink:type="simple" ext-link-type="doi" xlink:href="10.5852/ejt.2014.91">https://doi.org/10.5852/ejt.2014.91</ext-link></mixed-citation></ref></ref-list></tp:taxon-treatment>
