# Supplementary material for: Extensive sampling and thorough taxonomic assessment of Afrotropical Rhyssinae (Hymenoptera, Ichneumonidae) reveals two new species and demonstrates the limitations of previous sampling efforts
Source: Zookeys. 2019 Oct 7;878:33–71. doi: 10.3897/zookeys.878.37845 (PMC6791898; doi:10.3897/zookeys.878.37845)
Supplement: XML Treatment for Epirhyssa uelensis [file zookeys.878.37845-treatment12.xml]

<!DOCTYPE tp:taxon-treatment
  PUBLIC "-//TaxonX//DTD Taxonomic Treatment Publishing DTD v0 20100105//EN" "tax-treatment-NSO.dtd">
<tp:taxon-treatment xmlns:tp="http://www.plazi.org/taxpub"><tp:treatment-meta><kwd-group><label>Taxon classification</label><kwd><named-content xmlns:xlink="http://www.w3.org/1999/xlink" content-type="kingdom">Animalia</named-content></kwd><kwd><named-content xmlns:xlink="http://www.w3.org/1999/xlink" content-type="order">Hymenoptera</named-content></kwd><kwd><named-content xmlns:xlink="http://www.w3.org/1999/xlink" content-type="family">Ichneumonidae</named-content></kwd></kwd-group><mixed-citation publication-type="journal"><person-group><name><surname>Hopkins</surname><given-names>Tapani</given-names></name><name><surname>Roininen</surname><given-names>Heikki</given-names></name><name><surname>van Noort</surname><given-names>Simon</given-names></name><name><surname>Broad</surname><given-names>Gavin R.</given-names></name><name><surname>Kaunisto</surname><given-names>Kari</given-names></name><name><surname>Sääksjärvi</surname><given-names>Ilari E.</given-names></name></person-group><article-title>Extensive sampling and thorough taxonomic assessment of Afrotropical <tp:taxon-name><tp:taxon-name-part taxon-name-part-type="subfamily">Rhyssinae</tp:taxon-name-part></tp:taxon-name> (<tp:taxon-name><tp:taxon-name-part taxon-name-part-type="order">Hymenoptera</tp:taxon-name-part></tp:taxon-name>, <tp:taxon-name><tp:taxon-name-part taxon-name-part-type="family">Ichneumonidae</tp:taxon-name-part></tp:taxon-name>) reveals two new species and demonstrates the limitations of previous sampling efforts</article-title><source>Zookeys</source><day>07</day><month>10</month><year>2019</year><volume>878</volume><fpage>33</fpage><lpage>71</lpage><pub-id pub-id-type="doi">10.3897/zookeys.878.37845</pub-id></mixed-citation></tp:treatment-meta><tp:nomenclature><tp:taxon-name><object-id xmlns:xlink="http://www.w3.org/1999/xlink" content-type="arpha" xlink:type="simple">7E4997D9-C669-5140-B122-21AF66A1328B</object-id>
                <tp:taxon-name-part taxon-name-part-type="genus" reg="Epirhyssa">Epirhyssa</tp:taxon-name-part>
                <tp:taxon-name-part taxon-name-part-type="species" reg="uelensis">uelensis</tp:taxon-name-part>
              </tp:taxon-name><tp:taxon-authority>Benoit, 1951</tp:taxon-authority><xref ref-type="fig" rid="F13">Figs 57–63</xref><xref ref-type="fig" rid="F14">, 64–67</xref><tp:nomenclature-citation-list><tp:nomenclature-citation><tp:taxon-name>
                    <tp:taxon-name-part taxon-name-part-type="genus" reg="Epirhyssa">Epirhyssa</tp:taxon-name-part> <tp:taxon-name-part taxon-name-part-type="species" reg="gavinbroadi">gavinbroadi</tp:taxon-name-part></tp:taxon-name><comment>Rousse &amp; van Noort, 2014, syn. nov.</comment></tp:nomenclature-citation></tp:nomenclature-citation-list></tp:nomenclature><tp:treatment-sec sec-type="material" id="SECID0E14BI"><title>Material examined.</title><p><bold>Type material</bold>: CAMEROON:</p><p>• 1 ♀, holotype of <italic><tp:taxon-name><tp:taxon-name-part taxon-name-part-type="genus" reg="Epirhyssa">E.</tp:taxon-name-part> <tp:taxon-name-part taxon-name-part-type="species" reg="gavinbroadi">gavinbroadi</tp:taxon-name-part></tp:taxon-name></italic>; Nkoemvon [Nko’emvon]; <named-content xmlns:xlink="http://www.w3.org/1999/xlink" content-type="dwc:verbatimCoordinates" xlink:type="simple"><named-content content-type="geo-json" specific-use="{&#34;type&#34;:&#34;Point&#34;,&#34;coordinates&#34;:[11.133333,2.800000]}" id="NCID0ES5BI" xlink:type="simple">02°48'N, 11°08'E</named-content></named-content>; 16 Mar. 1980–4 May 1980; <named-content xmlns:xlink="http://www.w3.org/1999/xlink" content-type="dwc:institutional_code" xlink:type="simple">NHMUK</named-content> type number HYM 3b.2832.</p><p><bold>Non-type material</bold>: UGANDA</p><p>• 1 ♀; Kibale National Park, Kanyawara, Site K31, Malaise trap K31T4; <named-content xmlns:xlink="http://www.w3.org/1999/xlink" content-type="dwc:verbatimCoordinates" xlink:type="simple"><named-content content-type="geo-json" specific-use="{&#34;type&#34;:&#34;Point&#34;,&#34;coordinates&#34;:[30.348600,0.536200]}" id="NCID0EI6BI" xlink:type="simple">0.5362N, 30.3486E</named-content></named-content> (WGS84); alt. 1460 m (GPS, WGS84); 16 Jul. 2015–30 Jul. 2015; Tapani Hopkins leg.; <named-content xmlns:xlink="http://www.w3.org/1999/xlink" content-type="dwc:institutional_code" xlink:type="simple">ZMUT</named-content><ext-link xmlns:xlink="http://www.w3.org/1999/xlink" xlink:type="simple" ext-link-type="uri" xlink:href="http://mus.utu.fi/ZMUT.2292">http://mus.utu.fi/ZMUT.2292</ext-link></p><p>• 1 ♀; same data as preceding; Site K30, Malaise trap K30T3; <named-content xmlns:xlink="http://www.w3.org/1999/xlink" content-type="dwc:verbatimCoordinates" xlink:type="simple"><named-content content-type="geo-json" specific-use="{&#34;type&#34;:&#34;Point&#34;,&#34;coordinates&#34;:[30.361700,0.559000]}" id="NCID0E56BI" xlink:type="simple">0.5590N, 30.3617E</named-content></named-content> (WGS84); alt. 1540 m (GPS, WGS84); 21 Apr. 2015–5 May 2015; <named-content xmlns:xlink="http://www.w3.org/1999/xlink" content-type="dwc:institutional_code" xlink:type="simple">ZMUT</named-content><ext-link xmlns:xlink="http://www.w3.org/1999/xlink" xlink:type="simple" ext-link-type="uri" xlink:href="http://mus.utu.fi/ZMUT.2520">http://mus.utu.fi/ZMUT.2520</ext-link></p><p>• 1 ♀; same data as preceding; Site K31, Malaise trap K31T4; <named-content xmlns:xlink="http://www.w3.org/1999/xlink" content-type="dwc:verbatimCoordinates" xlink:type="simple"><named-content content-type="geo-json" specific-use="{&#34;type&#34;:&#34;Point&#34;,&#34;coordinates&#34;:[30.348600,0.536200]}" id="NCID0EUACI" xlink:type="simple">0.5362N, 30.3486E</named-content></named-content> (WGS84); alt. 1460 m (GPS, WGS84); 30 Jan. 2015–13 Feb. 2015; <named-content xmlns:xlink="http://www.w3.org/1999/xlink" content-type="dwc:institutional_code" xlink:type="simple">ZMUT</named-content><ext-link xmlns:xlink="http://www.w3.org/1999/xlink" xlink:type="simple" ext-link-type="uri" xlink:href="http://mus.utu.fi/ZMUT.2878">http://mus.utu.fi/ZMUT.2878</ext-link></p><p>• 1 ♀; same data as preceding; Site K13, Malaise trap K13T1; <named-content xmlns:xlink="http://www.w3.org/1999/xlink" content-type="dwc:verbatimCoordinates" xlink:type="simple"><named-content content-type="geo-json" specific-use="{&#34;type&#34;:&#34;Point&#34;,&#34;coordinates&#34;:[30.359800,0.593200]}" id="NCID0EKBCI" xlink:type="simple">0.5932N, 30.3598E</named-content></named-content> (WGS84); alt. 1460 m (GPS, WGS84); 13 Jul. 2015–27 Jul. 2015; <named-content xmlns:xlink="http://www.w3.org/1999/xlink" content-type="dwc:institutional_code" xlink:type="simple">ZMUT</named-content><ext-link xmlns:xlink="http://www.w3.org/1999/xlink" xlink:type="simple" ext-link-type="uri" xlink:href="http://mus.utu.fi/ZMUT.5665">http://mus.utu.fi/ZMUT.5665</ext-link></p><p>• 1 ♀; same data as preceding; Site K30, Malaise trap K30T2; <named-content xmlns:xlink="http://www.w3.org/1999/xlink" content-type="dwc:verbatimCoordinates" xlink:type="simple"><named-content content-type="geo-json" specific-use="{&#34;type&#34;:&#34;Point&#34;,&#34;coordinates&#34;:[30.363300,0.556600]}" id="NCID0EACCI" xlink:type="simple">0.5566N, 30.3633E</named-content></named-content> (WGS84); alt. 1490 m (GPS, WGS84); 2 Dec. 2014–15 Dec. 2014; <named-content xmlns:xlink="http://www.w3.org/1999/xlink" content-type="dwc:institutional_code" xlink:type="simple">ZMUT</named-content><ext-link xmlns:xlink="http://www.w3.org/1999/xlink" xlink:type="simple" ext-link-type="uri" xlink:href="http://mus.utu.fi/ZMUT.5689">http://mus.utu.fi/ZMUT.5689</ext-link></p><p>• 1 ♀; same data as preceding; Site CC, Malaise trap CCT1; <named-content xmlns:xlink="http://www.w3.org/1999/xlink" content-type="dwc:verbatimCoordinates" xlink:type="simple"><named-content content-type="geo-json" specific-use="{&#34;type&#34;:&#34;Point&#34;,&#34;coordinates&#34;:[30.367300,0.549700]}" id="NCID0EWCCI" xlink:type="simple">0.5497N, 30.3673E</named-content></named-content> (WGS84); alt. 1450 m (GPS, WGS84); 27 Jan. 2015–10 Feb. 2015; <named-content xmlns:xlink="http://www.w3.org/1999/xlink" content-type="dwc:institutional_code" xlink:type="simple">ZMUT</named-content><ext-link xmlns:xlink="http://www.w3.org/1999/xlink" xlink:type="simple" ext-link-type="uri" xlink:href="http://mus.utu.fi/ZMUT.5732">http://mus.utu.fi/ZMUT.5732</ext-link></p><p>• 1 ♀; same data as preceding; 24 Feb. 2015–10 Mar. 2015; <named-content xmlns:xlink="http://www.w3.org/1999/xlink" content-type="dwc:institutional_code" xlink:type="simple">ZMUT</named-content><ext-link xmlns:xlink="http://www.w3.org/1999/xlink" xlink:type="simple" ext-link-type="uri" xlink:href="http://mus.utu.fi/ZMUT.5739">http://mus.utu.fi/ZMUT.5739</ext-link></p><p>• 1 ♀; same data as preceding; Site K30S, Malaise trap K30ST4; <named-content xmlns:xlink="http://www.w3.org/1999/xlink" content-type="dwc:verbatimCoordinates" xlink:type="simple"><named-content content-type="geo-json" specific-use="{&#34;type&#34;:&#34;Point&#34;,&#34;coordinates&#34;:[30.375500,0.541400]}" id="NCID0E1DCI" xlink:type="simple">0.5414N, 30.3755E</named-content></named-content> (WGS84); alt. 1420 m (GPS, WGS84); 30 Jun. 2015–14 Jul. 2015; <named-content xmlns:xlink="http://www.w3.org/1999/xlink" content-type="dwc:institutional_code" xlink:type="simple">ZMUT</named-content><ext-link xmlns:xlink="http://www.w3.org/1999/xlink" xlink:type="simple" ext-link-type="uri" xlink:href="http://mus.utu.fi/ZMUT.5844">http://mus.utu.fi/ZMUT.5844</ext-link></p><p>• 1 ♂; Kibale National Park, Kanyawara, Site R93, Malaise trap R93T2; <named-content xmlns:xlink="http://www.w3.org/1999/xlink" content-type="dwc:verbatimCoordinates" xlink:type="simple"><named-content content-type="geo-json" specific-use="{&#34;type&#34;:&#34;Point&#34;,&#34;coordinates&#34;:[30.359300,0.565400]}" id="NCID0EQECI" xlink:type="simple">0.5654N, 30.3593E</named-content></named-content> (WGS84); alt. 1510 m (GPS, WGS84); 20 May 2015–1 Jun. 2015; Tapani Hopkins leg.; <named-content xmlns:xlink="http://www.w3.org/1999/xlink" content-type="dwc:institutional_code" xlink:type="simple">ZMUT</named-content><ext-link xmlns:xlink="http://www.w3.org/1999/xlink" xlink:type="simple" ext-link-type="uri" xlink:href="http://mus.utu.fi/ZMUT.5765">http://mus.utu.fi/ZMUT.5765</ext-link></p><p>• 1 ♂; same data as preceding; Site K13, Malaise trap K13T1; <named-content xmlns:xlink="http://www.w3.org/1999/xlink" content-type="dwc:verbatimCoordinates" xlink:type="simple"><named-content content-type="geo-json" specific-use="{&#34;type&#34;:&#34;Point&#34;,&#34;coordinates&#34;:[30.359800,0.593200]}" id="NCID0EGFCI" xlink:type="simple">0.5932N, 30.3598E</named-content></named-content> (WGS84); alt. 1460 m (GPS, WGS84); 4 May 2015–20 May 2015; <named-content xmlns:xlink="http://www.w3.org/1999/xlink" content-type="dwc:institutional_code" xlink:type="simple">ZMUT</named-content><ext-link xmlns:xlink="http://www.w3.org/1999/xlink" xlink:type="simple" ext-link-type="uri" xlink:href="http://mus.utu.fi/ZMUT.5807">http://mus.utu.fi/ZMUT.5807</ext-link>.</p><p><bold>Non-type material</bold> (only diagnostic characters checked): UGANDA:</p><p>• 150 ♀; Kibale National Park, Kanyawara; Tapani Hopkins leg.; <named-content xmlns:xlink="http://www.w3.org/1999/xlink" content-type="dwc:institutional_code" xlink:type="simple">ZMUT</named-content><ext-link xmlns:xlink="http://www.w3.org/1999/xlink" xlink:type="simple" ext-link-type="uri" xlink:href="http://mus.utu.fi/ZMUT.1265">http://mus.utu.fi/ZMUT.1265</ext-link>, <ext-link xmlns:xlink="http://www.w3.org/1999/xlink" xlink:type="simple" ext-link-type="uri" xlink:href="http://mus.utu.fi/ZMUT.1266">http://mus.utu.fi/ZMUT.1266</ext-link>, <ext-link xmlns:xlink="http://www.w3.org/1999/xlink" xlink:type="simple" ext-link-type="uri" xlink:href="http://mus.utu.fi/ZMUT.1267">http://mus.utu.fi/ZMUT.1267</ext-link>, <ext-link xmlns:xlink="http://www.w3.org/1999/xlink" xlink:type="simple" ext-link-type="uri" xlink:href="http://mus.utu.fi/ZMUT.1268">http://mus.utu.fi/ZMUT.1268</ext-link>, <ext-link xmlns:xlink="http://www.w3.org/1999/xlink" xlink:type="simple" ext-link-type="uri" xlink:href="http://mus.utu.fi/ZMUT.1272">http://mus.utu.fi/ZMUT.1272</ext-link>, <ext-link xmlns:xlink="http://www.w3.org/1999/xlink" xlink:type="simple" ext-link-type="uri" xlink:href="http://mus.utu.fi/ZMUT.1334">http://mus.utu.fi/ZMUT.1334</ext-link>, <ext-link xmlns:xlink="http://www.w3.org/1999/xlink" xlink:type="simple" ext-link-type="uri" xlink:href="http://mus.utu.fi/ZMUT.1366">http://mus.utu.fi/ZMUT.1366</ext-link>, <ext-link xmlns:xlink="http://www.w3.org/1999/xlink" xlink:type="simple" ext-link-type="uri" xlink:href="http://mus.utu.fi/ZMUT.1367">http://mus.utu.fi/ZMUT.1367</ext-link>, <ext-link xmlns:xlink="http://www.w3.org/1999/xlink" xlink:type="simple" ext-link-type="uri" xlink:href="http://mus.utu.fi/ZMUT.1375">http://mus.utu.fi/ZMUT.1375</ext-link>, <ext-link xmlns:xlink="http://www.w3.org/1999/xlink" xlink:type="simple" ext-link-type="uri" xlink:href="http://mus.utu.fi/ZMUT.1499">http://mus.utu.fi/ZMUT.1499</ext-link>, <ext-link xmlns:xlink="http://www.w3.org/1999/xlink" xlink:type="simple" ext-link-type="uri" xlink:href="http://mus.utu.fi/ZMUT.1673">http://mus.utu.fi/ZMUT.1673</ext-link>, <ext-link xmlns:xlink="http://www.w3.org/1999/xlink" xlink:type="simple" ext-link-type="uri" xlink:href="http://mus.utu.fi/ZMUT.1677">http://mus.utu.fi/ZMUT.1677</ext-link>, <ext-link xmlns:xlink="http://www.w3.org/1999/xlink" xlink:type="simple" ext-link-type="uri" xlink:href="http://mus.utu.fi/ZMUT.1763">http://mus.utu.fi/ZMUT.1763</ext-link>, <ext-link xmlns:xlink="http://www.w3.org/1999/xlink" xlink:type="simple" ext-link-type="uri" xlink:href="http://mus.utu.fi/ZMUT.1764">http://mus.utu.fi/ZMUT.1764</ext-link>, <ext-link xmlns:xlink="http://www.w3.org/1999/xlink" xlink:type="simple" ext-link-type="uri" xlink:href="http://mus.utu.fi/ZMUT.1807">http://mus.utu.fi/ZMUT.1807</ext-link>, <ext-link xmlns:xlink="http://www.w3.org/1999/xlink" xlink:type="simple" ext-link-type="uri" xlink:href="http://mus.utu.fi/ZMUT.2015">http://mus.utu.fi/ZMUT.2015</ext-link>, <ext-link xmlns:xlink="http://www.w3.org/1999/xlink" xlink:type="simple" ext-link-type="uri" xlink:href="http://mus.utu.fi/ZMUT.2152">http://mus.utu.fi/ZMUT.2152</ext-link>, <ext-link xmlns:xlink="http://www.w3.org/1999/xlink" xlink:type="simple" ext-link-type="uri" xlink:href="http://mus.utu.fi/ZMUT.2162">http://mus.utu.fi/ZMUT.2162</ext-link>, <ext-link xmlns:xlink="http://www.w3.org/1999/xlink" xlink:type="simple" ext-link-type="uri" xlink:href="http://mus.utu.fi/ZMUT.2165">http://mus.utu.fi/ZMUT.2165</ext-link>, <ext-link xmlns:xlink="http://www.w3.org/1999/xlink" xlink:type="simple" ext-link-type="uri" xlink:href="http://mus.utu.fi/ZMUT.2172">http://mus.utu.fi/ZMUT.2172</ext-link>, <ext-link xmlns:xlink="http://www.w3.org/1999/xlink" xlink:type="simple" ext-link-type="uri" xlink:href="http://mus.utu.fi/ZMUT.2299">http://mus.utu.fi/ZMUT.2299</ext-link>, <ext-link xmlns:xlink="http://www.w3.org/1999/xlink" xlink:type="simple" ext-link-type="uri" xlink:href="http://mus.utu.fi/ZMUT.2317">http://mus.utu.fi/ZMUT.2317</ext-link>, <ext-link xmlns:xlink="http://www.w3.org/1999/xlink" xlink:type="simple" ext-link-type="uri" xlink:href="http://mus.utu.fi/ZMUT.2340">http://mus.utu.fi/ZMUT.2340</ext-link>, <ext-link xmlns:xlink="http://www.w3.org/1999/xlink" xlink:type="simple" ext-link-type="uri" xlink:href="http://mus.utu.fi/ZMUT.2361">http://mus.utu.fi/ZMUT.2361</ext-link>, <ext-link xmlns:xlink="http://www.w3.org/1999/xlink" xlink:type="simple" ext-link-type="uri" xlink:href="http://mus.utu.fi/ZMUT.2362">http://mus.utu.fi/ZMUT.2362</ext-link>, <ext-link xmlns:xlink="http://www.w3.org/1999/xlink" xlink:type="simple" ext-link-type="uri" xlink:href="http://mus.utu.fi/ZMUT.2364">http://mus.utu.fi/ZMUT.2364</ext-link>, <ext-link xmlns:xlink="http://www.w3.org/1999/xlink" xlink:type="simple" ext-link-type="uri" xlink:href="http://mus.utu.fi/ZMUT.2473">http://mus.utu.fi/ZMUT.2473</ext-link>, <ext-link xmlns:xlink="http://www.w3.org/1999/xlink" xlink:type="simple" ext-link-type="uri" xlink:href="http://mus.utu.fi/ZMUT.2573">http://mus.utu.fi/ZMUT.2573</ext-link>, <ext-link xmlns:xlink="http://www.w3.org/1999/xlink" xlink:type="simple" ext-link-type="uri" xlink:href="http://mus.utu.fi/ZMUT.2640">http://mus.utu.fi/ZMUT.2640</ext-link>, <ext-link xmlns:xlink="http://www.w3.org/1999/xlink" xlink:type="simple" ext-link-type="uri" xlink:href="http://mus.utu.fi/ZMUT.2642">http://mus.utu.fi/ZMUT.2642</ext-link>, <ext-link xmlns:xlink="http://www.w3.org/1999/xlink" xlink:type="simple" ext-link-type="uri" xlink:href="http://mus.utu.fi/ZMUT.2643">http://mus.utu.fi/ZMUT.2643</ext-link>, <ext-link xmlns:xlink="http://www.w3.org/1999/xlink" xlink:type="simple" ext-link-type="uri" xlink:href="http://mus.utu.fi/ZMUT.2644">http://mus.utu.fi/ZMUT.2644</ext-link>, <ext-link xmlns:xlink="http://www.w3.org/1999/xlink" xlink:type="simple" ext-link-type="uri" xlink:href="http://mus.utu.fi/ZMUT.2646">http://mus.utu.fi/ZMUT.2646</ext-link>, <ext-link xmlns:xlink="http://www.w3.org/1999/xlink" xlink:type="simple" ext-link-type="uri" xlink:href="http://mus.utu.fi/ZMUT.2648">http://mus.utu.fi/ZMUT.2648</ext-link>, <ext-link xmlns:xlink="http://www.w3.org/1999/xlink" xlink:type="simple" ext-link-type="uri" xlink:href="http://mus.utu.fi/ZMUT.2887">http://mus.utu.fi/ZMUT.2887</ext-link>, <ext-link xmlns:xlink="http://www.w3.org/1999/xlink" xlink:type="simple" ext-link-type="uri" xlink:href="http://mus.utu.fi/ZMUT.2910">http://mus.utu.fi/ZMUT.2910</ext-link>, <ext-link xmlns:xlink="http://www.w3.org/1999/xlink" xlink:type="simple" ext-link-type="uri" xlink:href="http://mus.utu.fi/ZMUT.3022">http://mus.utu.fi/ZMUT.3022</ext-link>, <ext-link xmlns:xlink="http://www.w3.org/1999/xlink" xlink:type="simple" ext-link-type="uri" xlink:href="http://mus.utu.fi/ZMUT.3090">http://mus.utu.fi/ZMUT.3090</ext-link>, <ext-link xmlns:xlink="http://www.w3.org/1999/xlink" xlink:type="simple" ext-link-type="uri" xlink:href="http://mus.utu.fi/ZMUT.3091">http://mus.utu.fi/ZMUT.3091</ext-link>, <ext-link xmlns:xlink="http://www.w3.org/1999/xlink" xlink:type="simple" ext-link-type="uri" xlink:href="http://mus.utu.fi/ZMUT.3093">http://mus.utu.fi/ZMUT.3093</ext-link>, <ext-link xmlns:xlink="http://www.w3.org/1999/xlink" xlink:type="simple" ext-link-type="uri" xlink:href="http://mus.utu.fi/ZMUT.3094">http://mus.utu.fi/ZMUT.3094</ext-link>, <ext-link xmlns:xlink="http://www.w3.org/1999/xlink" xlink:type="simple" ext-link-type="uri" xlink:href="http://mus.utu.fi/ZMUT.3096">http://mus.utu.fi/ZMUT.3096</ext-link>, <ext-link xmlns:xlink="http://www.w3.org/1999/xlink" xlink:type="simple" ext-link-type="uri" xlink:href="http://mus.utu.fi/ZMUT.3102">http://mus.utu.fi/ZMUT.3102</ext-link>, <ext-link xmlns:xlink="http://www.w3.org/1999/xlink" xlink:type="simple" ext-link-type="uri" xlink:href="http://mus.utu.fi/ZMUT.3106">http://mus.utu.fi/ZMUT.3106</ext-link>, <ext-link xmlns:xlink="http://www.w3.org/1999/xlink" xlink:type="simple" ext-link-type="uri" xlink:href="http://mus.utu.fi/ZMUT.3135">http://mus.utu.fi/ZMUT.3135</ext-link>, <ext-link xmlns:xlink="http://www.w3.org/1999/xlink" xlink:type="simple" ext-link-type="uri" xlink:href="http://mus.utu.fi/ZMUT.3225">http://mus.utu.fi/ZMUT.3225</ext-link>, <ext-link xmlns:xlink="http://www.w3.org/1999/xlink" xlink:type="simple" ext-link-type="uri" xlink:href="http://mus.utu.fi/ZMUT.3259">http://mus.utu.fi/ZMUT.3259</ext-link>, <ext-link xmlns:xlink="http://www.w3.org/1999/xlink" xlink:type="simple" ext-link-type="uri" xlink:href="http://mus.utu.fi/ZMUT.3262">http://mus.utu.fi/ZMUT.3262</ext-link>, <ext-link xmlns:xlink="http://www.w3.org/1999/xlink" xlink:type="simple" ext-link-type="uri" xlink:href="http://mus.utu.fi/ZMUT.3334">http://mus.utu.fi/ZMUT.3334</ext-link>, <ext-link xmlns:xlink="http://www.w3.org/1999/xlink" xlink:type="simple" ext-link-type="uri" xlink:href="http://mus.utu.fi/ZMUT.3438">http://mus.utu.fi/ZMUT.3438</ext-link>, <ext-link xmlns:xlink="http://www.w3.org/1999/xlink" xlink:type="simple" ext-link-type="uri" xlink:href="http://mus.utu.fi/ZMUT.3452">http://mus.utu.fi/ZMUT.3452</ext-link>, <ext-link xmlns:xlink="http://www.w3.org/1999/xlink" xlink:type="simple" ext-link-type="uri" xlink:href="http://mus.utu.fi/ZMUT.3619">http://mus.utu.fi/ZMUT.3619</ext-link>, <ext-link xmlns:xlink="http://www.w3.org/1999/xlink" xlink:type="simple" ext-link-type="uri" xlink:href="http://mus.utu.fi/ZMUT.3698">http://mus.utu.fi/ZMUT.3698</ext-link>, <ext-link xmlns:xlink="http://www.w3.org/1999/xlink" xlink:type="simple" ext-link-type="uri" xlink:href="http://mus.utu.fi/ZMUT.3743">http://mus.utu.fi/ZMUT.3743</ext-link>, <ext-link xmlns:xlink="http://www.w3.org/1999/xlink" xlink:type="simple" ext-link-type="uri" xlink:href="http://mus.utu.fi/ZMUT.3745">http://mus.utu.fi/ZMUT.3745</ext-link>, <ext-link xmlns:xlink="http://www.w3.org/1999/xlink" xlink:type="simple" ext-link-type="uri" xlink:href="http://mus.utu.fi/ZMUT.3747">http://mus.utu.fi/ZMUT.3747</ext-link>, <ext-link xmlns:xlink="http://www.w3.org/1999/xlink" xlink:type="simple" ext-link-type="uri" xlink:href="http://mus.utu.fi/ZMUT.3947">http://mus.utu.fi/ZMUT.3947</ext-link>, <ext-link xmlns:xlink="http://www.w3.org/1999/xlink" xlink:type="simple" ext-link-type="uri" xlink:href="http://mus.utu.fi/ZMUT.4424">http://mus.utu.fi/ZMUT.4424</ext-link>, <ext-link xmlns:xlink="http://www.w3.org/1999/xlink" xlink:type="simple" ext-link-type="uri" xlink:href="http://mus.utu.fi/ZMUT.4512">http://mus.utu.fi/ZMUT.4512</ext-link>, <ext-link xmlns:xlink="http://www.w3.org/1999/xlink" xlink:type="simple" ext-link-type="uri" xlink:href="http://mus.utu.fi/ZMUT.4517">http://mus.utu.fi/ZMUT.4517</ext-link>, <ext-link xmlns:xlink="http://www.w3.org/1999/xlink" xlink:type="simple" ext-link-type="uri" xlink:href="http://mus.utu.fi/ZMUT.5086">http://mus.utu.fi/ZMUT.5086</ext-link>, <ext-link xmlns:xlink="http://www.w3.org/1999/xlink" xlink:type="simple" ext-link-type="uri" xlink:href="http://mus.utu.fi/ZMUT.5315">http://mus.utu.fi/ZMUT.5315</ext-link>, <ext-link xmlns:xlink="http://www.w3.org/1999/xlink" xlink:type="simple" ext-link-type="uri" xlink:href="http://mus.utu.fi/ZMUT.5381">http://mus.utu.fi/ZMUT.5381</ext-link>, <ext-link xmlns:xlink="http://www.w3.org/1999/xlink" xlink:type="simple" ext-link-type="uri" xlink:href="http://mus.utu.fi/ZMUT.5542">http://mus.utu.fi/ZMUT.5542</ext-link>, <ext-link xmlns:xlink="http://www.w3.org/1999/xlink" xlink:type="simple" ext-link-type="uri" xlink:href="http://mus.utu.fi/ZMUT.5589">http://mus.utu.fi/ZMUT.5589</ext-link>, <ext-link xmlns:xlink="http://www.w3.org/1999/xlink" xlink:type="simple" ext-link-type="uri" xlink:href="http://mus.utu.fi/ZMUT.5593">http://mus.utu.fi/ZMUT.5593</ext-link>, <ext-link xmlns:xlink="http://www.w3.org/1999/xlink" xlink:type="simple" ext-link-type="uri" xlink:href="http://mus.utu.fi/ZMUT.5597">http://mus.utu.fi/ZMUT.5597</ext-link>, <ext-link xmlns:xlink="http://www.w3.org/1999/xlink" xlink:type="simple" ext-link-type="uri" xlink:href="http://mus.utu.fi/ZMUT.5601">http://mus.utu.fi/ZMUT.5601</ext-link>, <ext-link xmlns:xlink="http://www.w3.org/1999/xlink" xlink:type="simple" ext-link-type="uri" xlink:href="http://mus.utu.fi/ZMUT.5605">http://mus.utu.fi/ZMUT.5605</ext-link>, <ext-link xmlns:xlink="http://www.w3.org/1999/xlink" xlink:type="simple" ext-link-type="uri" xlink:href="http://mus.utu.fi/ZMUT.5606">http://mus.utu.fi/ZMUT.5606</ext-link>, <ext-link xmlns:xlink="http://www.w3.org/1999/xlink" xlink:type="simple" ext-link-type="uri" xlink:href="http://mus.utu.fi/ZMUT.5607">http://mus.utu.fi/ZMUT.5607</ext-link>, <ext-link xmlns:xlink="http://www.w3.org/1999/xlink" xlink:type="simple" ext-link-type="uri" xlink:href="http://mus.utu.fi/ZMUT.5608">http://mus.utu.fi/ZMUT.5608</ext-link>, <ext-link xmlns:xlink="http://www.w3.org/1999/xlink" xlink:type="simple" ext-link-type="uri" xlink:href="http://mus.utu.fi/ZMUT.5613">http://mus.utu.fi/ZMUT.5613</ext-link>, <ext-link xmlns:xlink="http://www.w3.org/1999/xlink" xlink:type="simple" ext-link-type="uri" xlink:href="http://mus.utu.fi/ZMUT.5614">http://mus.utu.fi/ZMUT.5614</ext-link>, <ext-link xmlns:xlink="http://www.w3.org/1999/xlink" xlink:type="simple" ext-link-type="uri" xlink:href="http://mus.utu.fi/ZMUT.5616">http://mus.utu.fi/ZMUT.5616</ext-link>, <ext-link xmlns:xlink="http://www.w3.org/1999/xlink" xlink:type="simple" ext-link-type="uri" xlink:href="http://mus.utu.fi/ZMUT.5618">http://mus.utu.fi/ZMUT.5618</ext-link>, <ext-link xmlns:xlink="http://www.w3.org/1999/xlink" xlink:type="simple" ext-link-type="uri" xlink:href="http://mus.utu.fi/ZMUT.5619">http://mus.utu.fi/ZMUT.5619</ext-link>, <ext-link xmlns:xlink="http://www.w3.org/1999/xlink" xlink:type="simple" ext-link-type="uri" xlink:href="http://mus.utu.fi/ZMUT.5620">http://mus.utu.fi/ZMUT.5620</ext-link>, <ext-link xmlns:xlink="http://www.w3.org/1999/xlink" xlink:type="simple" ext-link-type="uri" xlink:href="http://mus.utu.fi/ZMUT.5623">http://mus.utu.fi/ZMUT.5623</ext-link>, <ext-link xmlns:xlink="http://www.w3.org/1999/xlink" xlink:type="simple" ext-link-type="uri" xlink:href="http://mus.utu.fi/ZMUT.5625">http://mus.utu.fi/ZMUT.5625</ext-link>, <ext-link xmlns:xlink="http://www.w3.org/1999/xlink" xlink:type="simple" ext-link-type="uri" xlink:href="http://mus.utu.fi/ZMUT.5629">http://mus.utu.fi/ZMUT.5629</ext-link>, <ext-link xmlns:xlink="http://www.w3.org/1999/xlink" xlink:type="simple" ext-link-type="uri" xlink:href="http://mus.utu.fi/ZMUT.5631">http://mus.utu.fi/ZMUT.5631</ext-link>, <ext-link xmlns:xlink="http://www.w3.org/1999/xlink" xlink:type="simple" ext-link-type="uri" xlink:href="http://mus.utu.fi/ZMUT.5632">http://mus.utu.fi/ZMUT.5632</ext-link>, <ext-link xmlns:xlink="http://www.w3.org/1999/xlink" xlink:type="simple" ext-link-type="uri" xlink:href="http://mus.utu.fi/ZMUT.5635">http://mus.utu.fi/ZMUT.5635</ext-link>, <ext-link xmlns:xlink="http://www.w3.org/1999/xlink" xlink:type="simple" ext-link-type="uri" xlink:href="http://mus.utu.fi/ZMUT.5637">http://mus.utu.fi/ZMUT.5637</ext-link>, <ext-link xmlns:xlink="http://www.w3.org/1999/xlink" xlink:type="simple" ext-link-type="uri" xlink:href="http://mus.utu.fi/ZMUT.5641">http://mus.utu.fi/ZMUT.5641</ext-link>, <ext-link xmlns:xlink="http://www.w3.org/1999/xlink" xlink:type="simple" ext-link-type="uri" xlink:href="http://mus.utu.fi/ZMUT.5642">http://mus.utu.fi/ZMUT.5642</ext-link>, <ext-link xmlns:xlink="http://www.w3.org/1999/xlink" xlink:type="simple" ext-link-type="uri" xlink:href="http://mus.utu.fi/ZMUT.5643">http://mus.utu.fi/ZMUT.5643</ext-link>, <ext-link xmlns:xlink="http://www.w3.org/1999/xlink" xlink:type="simple" ext-link-type="uri" xlink:href="http://mus.utu.fi/ZMUT.5644">http://mus.utu.fi/ZMUT.5644</ext-link>, <ext-link xmlns:xlink="http://www.w3.org/1999/xlink" xlink:type="simple" ext-link-type="uri" xlink:href="http://mus.utu.fi/ZMUT.5646">http://mus.utu.fi/ZMUT.5646</ext-link>, <ext-link xmlns:xlink="http://www.w3.org/1999/xlink" xlink:type="simple" ext-link-type="uri" xlink:href="http://mus.utu.fi/ZMUT.5648">http://mus.utu.fi/ZMUT.5648</ext-link>, <ext-link xmlns:xlink="http://www.w3.org/1999/xlink" xlink:type="simple" ext-link-type="uri" xlink:href="http://mus.utu.fi/ZMUT.5650">http://mus.utu.fi/ZMUT.5650</ext-link>, <ext-link xmlns:xlink="http://www.w3.org/1999/xlink" xlink:type="simple" ext-link-type="uri" xlink:href="http://mus.utu.fi/ZMUT.5653">http://mus.utu.fi/ZMUT.5653</ext-link>, <ext-link xmlns:xlink="http://www.w3.org/1999/xlink" xlink:type="simple" ext-link-type="uri" xlink:href="http://mus.utu.fi/ZMUT.5655">http://mus.utu.fi/ZMUT.5655</ext-link>, <ext-link xmlns:xlink="http://www.w3.org/1999/xlink" xlink:type="simple" ext-link-type="uri" xlink:href="http://mus.utu.fi/ZMUT.5657">http://mus.utu.fi/ZMUT.5657</ext-link>, <ext-link xmlns:xlink="http://www.w3.org/1999/xlink" xlink:type="simple" ext-link-type="uri" xlink:href="http://mus.utu.fi/ZMUT.5662">http://mus.utu.fi/ZMUT.5662</ext-link>, <ext-link xmlns:xlink="http://www.w3.org/1999/xlink" xlink:type="simple" ext-link-type="uri" xlink:href="http://mus.utu.fi/ZMUT.5668">http://mus.utu.fi/ZMUT.5668</ext-link>, <ext-link xmlns:xlink="http://www.w3.org/1999/xlink" xlink:type="simple" ext-link-type="uri" xlink:href="http://mus.utu.fi/ZMUT.5669">http://mus.utu.fi/ZMUT.5669</ext-link>, <ext-link xmlns:xlink="http://www.w3.org/1999/xlink" xlink:type="simple" ext-link-type="uri" xlink:href="http://mus.utu.fi/ZMUT.5670">http://mus.utu.fi/ZMUT.5670</ext-link>, <ext-link xmlns:xlink="http://www.w3.org/1999/xlink" xlink:type="simple" ext-link-type="uri" xlink:href="http://mus.utu.fi/ZMUT.5673">http://mus.utu.fi/ZMUT.5673</ext-link>, <ext-link xmlns:xlink="http://www.w3.org/1999/xlink" xlink:type="simple" ext-link-type="uri" xlink:href="http://mus.utu.fi/ZMUT.5678">http://mus.utu.fi/ZMUT.5678</ext-link>, <ext-link xmlns:xlink="http://www.w3.org/1999/xlink" xlink:type="simple" ext-link-type="uri" xlink:href="http://mus.utu.fi/ZMUT.5681">http://mus.utu.fi/ZMUT.5681</ext-link>, <ext-link xmlns:xlink="http://www.w3.org/1999/xlink" xlink:type="simple" ext-link-type="uri" xlink:href="http://mus.utu.fi/ZMUT.5683">http://mus.utu.fi/ZMUT.5683</ext-link>, <ext-link xmlns:xlink="http://www.w3.org/1999/xlink" xlink:type="simple" ext-link-type="uri" xlink:href="http://mus.utu.fi/ZMUT.5684">http://mus.utu.fi/ZMUT.5684</ext-link>, <ext-link xmlns:xlink="http://www.w3.org/1999/xlink" xlink:type="simple" ext-link-type="uri" xlink:href="http://mus.utu.fi/ZMUT.5687">http://mus.utu.fi/ZMUT.5687</ext-link>, <ext-link xmlns:xlink="http://www.w3.org/1999/xlink" xlink:type="simple" ext-link-type="uri" xlink:href="http://mus.utu.fi/ZMUT.5688">http://mus.utu.fi/ZMUT.5688</ext-link>, <ext-link xmlns:xlink="http://www.w3.org/1999/xlink" xlink:type="simple" ext-link-type="uri" xlink:href="http://mus.utu.fi/ZMUT.5690">http://mus.utu.fi/ZMUT.5690</ext-link>, <ext-link xmlns:xlink="http://www.w3.org/1999/xlink" xlink:type="simple" ext-link-type="uri" xlink:href="http://mus.utu.fi/ZMUT.5692">http://mus.utu.fi/ZMUT.5692</ext-link>, <ext-link xmlns:xlink="http://www.w3.org/1999/xlink" xlink:type="simple" ext-link-type="uri" xlink:href="http://mus.utu.fi/ZMUT.5693">http://mus.utu.fi/ZMUT.5693</ext-link>, <ext-link xmlns:xlink="http://www.w3.org/1999/xlink" xlink:type="simple" ext-link-type="uri" xlink:href="http://mus.utu.fi/ZMUT.5694">http://mus.utu.fi/ZMUT.5694</ext-link>, <ext-link xmlns:xlink="http://www.w3.org/1999/xlink" xlink:type="simple" ext-link-type="uri" xlink:href="http://mus.utu.fi/ZMUT.5698">http://mus.utu.fi/ZMUT.5698</ext-link>, <ext-link xmlns:xlink="http://www.w3.org/1999/xlink" xlink:type="simple" ext-link-type="uri" xlink:href="http://mus.utu.fi/ZMUT.5699">http://mus.utu.fi/ZMUT.5699</ext-link>, <ext-link xmlns:xlink="http://www.w3.org/1999/xlink" xlink:type="simple" ext-link-type="uri" xlink:href="http://mus.utu.fi/ZMUT.5702">http://mus.utu.fi/ZMUT.5702</ext-link>, <ext-link xmlns:xlink="http://www.w3.org/1999/xlink" xlink:type="simple" ext-link-type="uri" xlink:href="http://mus.utu.fi/ZMUT.5708">http://mus.utu.fi/ZMUT.5708</ext-link>, <ext-link xmlns:xlink="http://www.w3.org/1999/xlink" xlink:type="simple" ext-link-type="uri" xlink:href="http://mus.utu.fi/ZMUT.5709">http://mus.utu.fi/ZMUT.5709</ext-link>, <ext-link xmlns:xlink="http://www.w3.org/1999/xlink" xlink:type="simple" ext-link-type="uri" xlink:href="http://mus.utu.fi/ZMUT.5719">http://mus.utu.fi/ZMUT.5719</ext-link>, <ext-link xmlns:xlink="http://www.w3.org/1999/xlink" xlink:type="simple" ext-link-type="uri" xlink:href="http://mus.utu.fi/ZMUT.5722">http://mus.utu.fi/ZMUT.5722</ext-link>, <ext-link xmlns:xlink="http://www.w3.org/1999/xlink" xlink:type="simple" ext-link-type="uri" xlink:href="http://mus.utu.fi/ZMUT.5725">http://mus.utu.fi/ZMUT.5725</ext-link>, <ext-link xmlns:xlink="http://www.w3.org/1999/xlink" xlink:type="simple" ext-link-type="uri" xlink:href="http://mus.utu.fi/ZMUT.5726">http://mus.utu.fi/ZMUT.5726</ext-link>, <ext-link xmlns:xlink="http://www.w3.org/1999/xlink" xlink:type="simple" ext-link-type="uri" xlink:href="http://mus.utu.fi/ZMUT.5733">http://mus.utu.fi/ZMUT.5733</ext-link>, <ext-link xmlns:xlink="http://www.w3.org/1999/xlink" xlink:type="simple" ext-link-type="uri" xlink:href="http://mus.utu.fi/ZMUT.5734">http://mus.utu.fi/ZMUT.5734</ext-link>, <ext-link xmlns:xlink="http://www.w3.org/1999/xlink" xlink:type="simple" ext-link-type="uri" xlink:href="http://mus.utu.fi/ZMUT.5740">http://mus.utu.fi/ZMUT.5740</ext-link>, <ext-link xmlns:xlink="http://www.w3.org/1999/xlink" xlink:type="simple" ext-link-type="uri" xlink:href="http://mus.utu.fi/ZMUT.5748">http://mus.utu.fi/ZMUT.5748</ext-link>, <ext-link xmlns:xlink="http://www.w3.org/1999/xlink" xlink:type="simple" ext-link-type="uri" xlink:href="http://mus.utu.fi/ZMUT.5750">http://mus.utu.fi/ZMUT.5750</ext-link>, <ext-link xmlns:xlink="http://www.w3.org/1999/xlink" xlink:type="simple" ext-link-type="uri" xlink:href="http://mus.utu.fi/ZMUT.5754">http://mus.utu.fi/ZMUT.5754</ext-link>, <ext-link xmlns:xlink="http://www.w3.org/1999/xlink" xlink:type="simple" ext-link-type="uri" xlink:href="http://mus.utu.fi/ZMUT.5755">http://mus.utu.fi/ZMUT.5755</ext-link>, <ext-link xmlns:xlink="http://www.w3.org/1999/xlink" xlink:type="simple" ext-link-type="uri" xlink:href="http://mus.utu.fi/ZMUT.5757">http://mus.utu.fi/ZMUT.5757</ext-link>, <ext-link xmlns:xlink="http://www.w3.org/1999/xlink" xlink:type="simple" ext-link-type="uri" xlink:href="http://mus.utu.fi/ZMUT.5762">http://mus.utu.fi/ZMUT.5762</ext-link>, <ext-link xmlns:xlink="http://www.w3.org/1999/xlink" xlink:type="simple" ext-link-type="uri" xlink:href="http://mus.utu.fi/ZMUT.5763">http://mus.utu.fi/ZMUT.5763</ext-link>, <ext-link xmlns:xlink="http://www.w3.org/1999/xlink" xlink:type="simple" ext-link-type="uri" xlink:href="http://mus.utu.fi/ZMUT.5764">http://mus.utu.fi/ZMUT.5764</ext-link>, <ext-link xmlns:xlink="http://www.w3.org/1999/xlink" xlink:type="simple" ext-link-type="uri" xlink:href="http://mus.utu.fi/ZMUT.5772">http://mus.utu.fi/ZMUT.5772</ext-link>, <ext-link xmlns:xlink="http://www.w3.org/1999/xlink" xlink:type="simple" ext-link-type="uri" xlink:href="http://mus.utu.fi/ZMUT.5774">http://mus.utu.fi/ZMUT.5774</ext-link>, <ext-link xmlns:xlink="http://www.w3.org/1999/xlink" xlink:type="simple" ext-link-type="uri" xlink:href="http://mus.utu.fi/ZMUT.5775">http://mus.utu.fi/ZMUT.5775</ext-link>, <ext-link xmlns:xlink="http://www.w3.org/1999/xlink" xlink:type="simple" ext-link-type="uri" xlink:href="http://mus.utu.fi/ZMUT.5778">http://mus.utu.fi/ZMUT.5778</ext-link>, <ext-link xmlns:xlink="http://www.w3.org/1999/xlink" xlink:type="simple" ext-link-type="uri" xlink:href="http://mus.utu.fi/ZMUT.5780">http://mus.utu.fi/ZMUT.5780</ext-link>, <ext-link xmlns:xlink="http://www.w3.org/1999/xlink" xlink:type="simple" ext-link-type="uri" xlink:href="http://mus.utu.fi/ZMUT.5794">http://mus.utu.fi/ZMUT.5794</ext-link>, <ext-link xmlns:xlink="http://www.w3.org/1999/xlink" xlink:type="simple" ext-link-type="uri" xlink:href="http://mus.utu.fi/ZMUT.5797">http://mus.utu.fi/ZMUT.5797</ext-link>, <ext-link xmlns:xlink="http://www.w3.org/1999/xlink" xlink:type="simple" ext-link-type="uri" xlink:href="http://mus.utu.fi/ZMUT.5806">http://mus.utu.fi/ZMUT.5806</ext-link>, <ext-link xmlns:xlink="http://www.w3.org/1999/xlink" xlink:type="simple" ext-link-type="uri" xlink:href="http://mus.utu.fi/ZMUT.5808">http://mus.utu.fi/ZMUT.5808</ext-link>, <ext-link xmlns:xlink="http://www.w3.org/1999/xlink" xlink:type="simple" ext-link-type="uri" xlink:href="http://mus.utu.fi/ZMUT.5811">http://mus.utu.fi/ZMUT.5811</ext-link>, <ext-link xmlns:xlink="http://www.w3.org/1999/xlink" xlink:type="simple" ext-link-type="uri" xlink:href="http://mus.utu.fi/ZMUT.5816">http://mus.utu.fi/ZMUT.5816</ext-link>, <ext-link xmlns:xlink="http://www.w3.org/1999/xlink" xlink:type="simple" ext-link-type="uri" xlink:href="http://mus.utu.fi/ZMUT.5817">http://mus.utu.fi/ZMUT.5817</ext-link>, <ext-link xmlns:xlink="http://www.w3.org/1999/xlink" xlink:type="simple" ext-link-type="uri" xlink:href="http://mus.utu.fi/ZMUT.5821">http://mus.utu.fi/ZMUT.5821</ext-link>, <ext-link xmlns:xlink="http://www.w3.org/1999/xlink" xlink:type="simple" ext-link-type="uri" xlink:href="http://mus.utu.fi/ZMUT.5823">http://mus.utu.fi/ZMUT.5823</ext-link>, <ext-link xmlns:xlink="http://www.w3.org/1999/xlink" xlink:type="simple" ext-link-type="uri" xlink:href="http://mus.utu.fi/ZMUT.5824">http://mus.utu.fi/ZMUT.5824</ext-link>, <ext-link xmlns:xlink="http://www.w3.org/1999/xlink" xlink:type="simple" ext-link-type="uri" xlink:href="http://mus.utu.fi/ZMUT.5825">http://mus.utu.fi/ZMUT.5825</ext-link>, <ext-link xmlns:xlink="http://www.w3.org/1999/xlink" xlink:type="simple" ext-link-type="uri" xlink:href="http://mus.utu.fi/ZMUT.5829">http://mus.utu.fi/ZMUT.5829</ext-link>, <ext-link xmlns:xlink="http://www.w3.org/1999/xlink" xlink:type="simple" ext-link-type="uri" xlink:href="http://mus.utu.fi/ZMUT.5834">http://mus.utu.fi/ZMUT.5834</ext-link>, <ext-link xmlns:xlink="http://www.w3.org/1999/xlink" xlink:type="simple" ext-link-type="uri" xlink:href="http://mus.utu.fi/ZMUT.5845">http://mus.utu.fi/ZMUT.5845</ext-link>, <ext-link xmlns:xlink="http://www.w3.org/1999/xlink" xlink:type="simple" ext-link-type="uri" xlink:href="http://mus.utu.fi/ZMUT.5846">http://mus.utu.fi/ZMUT.5846</ext-link>.</p><p><bold>Known material</bold>: 167 specimens (160 Ugandan, 7 other):</p><p>158 ♀, 2 ♂; Ugandan specimens, data above and also in supplementary material (<xref ref-type="bibr" rid="B8">Hopkins et al. 2019c</xref>).</p><p>1 ♀, holotype of <italic><tp:taxon-name><tp:taxon-name-part taxon-name-part-type="genus" reg="Epirhyssa">E.</tp:taxon-name-part> <tp:taxon-name-part taxon-name-part-type="species" reg="gavinbroadi">gavinbroadi</tp:taxon-name-part></tp:taxon-name></italic>; see <xref ref-type="bibr" rid="B15">Rousse and van Noort (2014)</xref>, data above in material examined.</p><p>1 ♀, holotype of <italic><tp:taxon-name><tp:taxon-name-part taxon-name-part-type="genus" reg="Epirhyssa">E.</tp:taxon-name-part> <tp:taxon-name-part taxon-name-part-type="species" reg="uelensis">uelensis</tp:taxon-name-part></tp:taxon-name></italic>; see <xref ref-type="bibr" rid="B15">Rousse and van Noort (2014)</xref>; Democratic Republic of Congo, Haut-Uele, Paulis [Isiro, <named-content xmlns:xlink="http://www.w3.org/1999/xlink" content-type="dwc:verbatimCoordinates" xlink:type="simple"><named-content content-type="geo-json" specific-use="{&#34;type&#34;:&#34;Point&#34;,&#34;coordinates&#34;:[25.716667,3.466667]}" id="NCID0ED6CI" xlink:type="simple">03°28'N 25°43'E</named-content></named-content>]; Dec. 1947; “P.L.G. Benoit”; MRAC.</p><p>1 ♂, paratype of <italic><tp:taxon-name><tp:taxon-name-part taxon-name-part-type="genus" reg="Epirhyssa">E.</tp:taxon-name-part> <tp:taxon-name-part taxon-name-part-type="species" reg="uelensis">uelensis</tp:taxon-name-part></tp:taxon-name></italic>; see <xref ref-type="bibr" rid="B15">Rousse and van Noort (2014)</xref>; Democratic Republic of Congo, Bambesa; Jul. 1933; “H.J. Bredo”; MRAC.</p><p>1 ♀; see <xref ref-type="bibr" rid="B15">Rousse and van Noort (2014)</xref>; Cameroon, Nkoemvon; 30 Mar. 1980–19 Apr. 1980; “Ms. D. Jackson”; <named-content xmlns:xlink="http://www.w3.org/1999/xlink" content-type="dwc:institutional_code" xlink:type="simple">NHMUK</named-content>.</p><p>2 ♀; see <xref ref-type="bibr" rid="B15">Rousse and van Noort (2014)</xref>, same data as previous except 13 Jul. 1980–4 Aug. 1980.</p><p>1 ♀; see <xref ref-type="bibr" rid="B15">Rousse and van Noort (2014)</xref>, same data as previous except Oct. 1980–Nov. 1980.</p><fig id="F13" position="float" orientation="portrait"><object-id xmlns:xlink="http://www.w3.org/1999/xlink" content-type="doi" xlink:type="simple">10.3897/zookeys.878.37845.figures57-63</object-id><object-id xmlns:xlink="http://www.w3.org/1999/xlink" content-type="arpha" xlink:type="simple">86446846-AD71-5DDA-87F6-097D5C2701BC</object-id><label>Figures 57–63.</label><caption><p><italic><tp:taxon-name><tp:taxon-name-part taxon-name-part-type="genus" reg="Epirhyssa">Epirhyssa</tp:taxon-name-part> <tp:taxon-name-part taxon-name-part-type="species" reg="uelensis">uelensis</tp:taxon-name-part></tp:taxon-name></italic> female (<ext-link xmlns:xlink="http://www.w3.org/1999/xlink" xlink:type="simple" ext-link-type="uri" xlink:href="http://mus.utu.fi/ZMUT.2520">http://mus.utu.fi/ZMUT.2520</ext-link>), a species found in Uganda. <bold>57</bold> Habitus <bold>58</bold> face and clypeus <bold>59</bold> frons <bold>60</bold> hypostomal flange <bold>61</bold> mesopleuron dorsal margin <bold>62</bold> apical horn of metasoma <bold>63</bold> tergites 1–7. Scale bars: 0.5 mm (<bold>58–63</bold>), 1 mm (<bold>57</bold>).</p></caption><graphic xmlns:xlink="http://www.w3.org/1999/xlink" xlink:href="zookeys-878-033-g013.jpg" position="float" orientation="portrait" xlink:type="simple" id="oo_345029.jpg"><uri content-type="original_file" xlink:type="simple">https://binary.pensoft.net/fig/345029</uri></graphic></fig></tp:treatment-sec><tp:treatment-sec sec-type="diagnosis" id="SECID0ECCDI"><title>Diagnosis.</title><p>This species can be distinguished from other Afrotropical <tp:taxon-name><tp:taxon-name-part taxon-name-part-type="subfamily">Rhyssinae</tp:taxon-name-part></tp:taxon-name> by its subalar prominence having a lateral flange. <italic><tp:taxon-name><tp:taxon-name-part taxon-name-part-type="genus" reg="Epirhyssa">Epirhyssa</tp:taxon-name-part> <tp:taxon-name-part taxon-name-part-type="species" reg="tombeaodiba">tombeaodiba</tp:taxon-name-part></tp:taxon-name></italic> is also predominantly yellow with black spots but lacks the flange.</p><p><bold><italic>Head</italic></bold>: frons with median carinae converging before continuing towards median ocellus, with lateral carinae curving towards lateral ocelli; hypostomal carina raised into an elevated flange, its height greater than the maximum width of the second maxillary palp segment.</p><p><bold><italic>Mesosoma</italic></bold>: subalar prominence with a lateral flange; mesopleuron with a raised flange along the dorsal margin; epicnemial carina reaches the approximate height of the mesopleural pit.</p><p><bold><italic>Metasoma</italic></bold>: tip of apical horn elliptical in posterior view; tergite 3 mostly smooth.</p></tp:treatment-sec><tp:treatment-sec sec-type="description" id="SECID0ENDDI"><title>Additional or updated characters.</title><p>Apart from the diagnosis, we provide the following additional or updated character traits to the description in <xref ref-type="bibr" rid="B15">Rousse and van Noort (2014)</xref>.</p><p><bold>Female.</bold> Body length 9.8 mm–15.7 mm (15.7 mm <italic><tp:taxon-name><tp:taxon-name-part taxon-name-part-type="genus" reg="Epirhyssa">E.</tp:taxon-name-part> <tp:taxon-name-part taxon-name-part-type="species" reg="gavinbroadi">gavinbroadi</tp:taxon-name-part></tp:taxon-name></italic> holotype, 9.8 mm–15.1 mm other specimens). Frons with more or less distinct rugae parallel to the lateral carinae, often as distinct as the lateral carinae. Clypeus sparsely punctate or smooth. Antenna with 30–35+ flagellar segments (30–33 in Ugandan specimens, at least 35 in <italic><tp:taxon-name><tp:taxon-name-part taxon-name-part-type="genus" reg="Epirhyssa">E.</tp:taxon-name-part> <tp:taxon-name-part taxon-name-part-type="species" reg="gavinbroadi">gavinbroadi</tp:taxon-name-part></tp:taxon-name></italic> type, 30–34 in other specimens). Fore wing with 2m-cu varying from clearly distal to only just distal to rs-m. Tip of apical horn with an extra dorsal projection in one aberrant female (<ext-link xmlns:xlink="http://www.w3.org/1999/xlink" xlink:type="simple" ext-link-type="uri" xlink:href="http://mus.utu.fi/ZMUT.5844">http://mus.utu.fi/ZMUT.5844</ext-link>). Tergites mostly smooth, except with varied amount of punctation on tergites 3–7 (anteriorly punctate 3–6 in many Ugandan specimens, punctate 3–6 in most non-Ugandan specimens, punctate apex of 5 and 6–7 in <italic><tp:taxon-name><tp:taxon-name-part taxon-name-part-type="genus" reg="Epirhyssa">E.</tp:taxon-name-part> <tp:taxon-name-part taxon-name-part-type="species" reg="gavinbroadi">gavinbroadi</tp:taxon-name-part></tp:taxon-name></italic> holotype), anterior margins of 3–5 or 3–6 often striate, tergite 1 1.2–1.7 times as long as apically wide (1.7 in <italic><tp:taxon-name><tp:taxon-name-part taxon-name-part-type="genus" reg="Epirhyssa">E.</tp:taxon-name-part> <tp:taxon-name-part taxon-name-part-type="species" reg="gavinbroadi">gavinbroadi</tp:taxon-name-part></tp:taxon-name></italic> holotype, 1.2–1.5 in other specimens). The Ugandan specimens have black posterior margins of tergites 2–7 (sometimes faint or patchy, especially on anterior tergites) and median stripes on 4–7 (strongest on 5–6). Non-Ugandan specimens sometimes have black median stripes on 5–7, or 3–6 in the <italic><tp:taxon-name><tp:taxon-name-part taxon-name-part-type="genus" reg="Epirhyssa">E.</tp:taxon-name-part> <tp:taxon-name-part taxon-name-part-type="species" reg="gavinbroadi">gavinbroadi</tp:taxon-name-part></tp:taxon-name></italic> holotype.</p><p><bold>Male.</bold> Body length 8.5 mm–8.7 mm. Antenna with 30 flagellar segments. Tergites 4–7 faintly pubescent, tergite anterior margins smooth, or lightly striate and punctate, tergite 1 1.5–2.0 times as long as apically wide. The two Ugandan males are smaller than females on average.</p></tp:treatment-sec><tp:treatment-sec sec-type="distribution" id="SECID0E2FDI"><title>Distribution.</title><p>Democratic Republic of Congo, Cameroon. New record: Uganda.</p></tp:treatment-sec><tp:treatment-sec sec-type="biology" id="SECID0EAGDI"><title>Biology.</title><p>In Uganda, this species was most abundantly caught in primary forest near decaying wood, during the dry season (<xref ref-type="bibr" rid="B7">Hopkins et al. 2019b</xref>). It has not been caught outside the forest.</p></tp:treatment-sec><tp:treatment-sec sec-type="remarks" id="SECID0EKGDI"><title>Remarks.</title><p>This species is quite variable, but we are unable to find morphological characters that would reliably split it into more than one species. We propose that <italic><tp:taxon-name><tp:taxon-name-part taxon-name-part-type="genus" reg="Epirhyssa">Epirhyssa</tp:taxon-name-part> <tp:taxon-name-part taxon-name-part-type="species" reg="gavinbroadi">gavinbroadi</tp:taxon-name-part></tp:taxon-name></italic> (of which there is only one specimen) is a synonym of <italic><tp:taxon-name><tp:taxon-name-part taxon-name-part-type="genus" reg="Epirhyssa">E.</tp:taxon-name-part> <tp:taxon-name-part taxon-name-part-type="species" reg="uelensis">uelensis</tp:taxon-name-part></tp:taxon-name></italic>. It was mainly distinguished from <italic><tp:taxon-name><tp:taxon-name-part taxon-name-part-type="genus" reg="Epirhyssa">E.</tp:taxon-name-part> <tp:taxon-name-part taxon-name-part-type="species" reg="uelensis">uelensis</tp:taxon-name-part></tp:taxon-name></italic> by the punctate clypeus and slender tergite 1, but the Ugandan specimens generally have a punctate clypeus and a stout tergite 1. These two characters also vary considerably in the Ugandan specimens and seem to represent intraspecific variation. The Ugandan material has a very skewed sex ratio with 158 female specimens collected and only two males.</p><fig id="F14" position="float" orientation="portrait"><object-id xmlns:xlink="http://www.w3.org/1999/xlink" content-type="doi" xlink:type="simple">10.3897/zookeys.878.37845.figures64-67</object-id><object-id xmlns:xlink="http://www.w3.org/1999/xlink" content-type="arpha" xlink:type="simple">5C78FB53-2C68-517B-A923-99A6EA455B76</object-id><label>Figures 64–67.</label><caption><p><italic><tp:taxon-name><tp:taxon-name-part taxon-name-part-type="genus" reg="Epirhyssa">Epirhyssa</tp:taxon-name-part> <tp:taxon-name-part taxon-name-part-type="species" reg="gavinbroadi">gavinbroadi</tp:taxon-name-part></tp:taxon-name></italic> female (holotype). We treat this species as a synonym of <italic><tp:taxon-name><tp:taxon-name-part taxon-name-part-type="genus" reg="Epirhyssa">E.</tp:taxon-name-part> <tp:taxon-name-part taxon-name-part-type="species" reg="uelensis">uelensis</tp:taxon-name-part></tp:taxon-name></italic> in this work. <bold>64</bold> Habitus <bold>65</bold> hypostomal flange <bold>66</bold> mesopleuron dorsal margin <bold>67</bold> apical horn of metasoma. Figure <bold>64</bold> is from <xref ref-type="bibr" rid="B22">van Noort (2019)</xref>.</p></caption><graphic xmlns:xlink="http://www.w3.org/1999/xlink" xlink:href="zookeys-878-033-g014.jpg" position="float" orientation="portrait" xlink:type="simple" id="oo_345030.jpg"><uri content-type="original_file" xlink:type="simple">https://binary.pensoft.net/fig/345030</uri></graphic></fig></tp:treatment-sec><ref-list><ref id="B22"><mixed-citation xmlns:xlink="http://www.w3.org/1999/xlink" xlink:type="simple"><person-group><name name-style="western"><surname>van Noort</surname><given-names>S</given-names></name></person-group> (<year>2019</year>) WaspWeb: <tp:taxon-name><tp:taxon-name-part taxon-name-part-type="order">Hymenoptera</tp:taxon-name-part></tp:taxon-name> of the Afrotropical region. Available from: <ext-link xlink:type="simple" ext-link-type="uri" xlink:href="http://www.waspweb.org">www.waspweb.org</ext-link> [accessed: July 2, 2019]</mixed-citation></ref><ref id="B8"><mixed-citation xmlns:xlink="http://www.w3.org/1999/xlink" xlink:type="simple"><person-group><name name-style="western"><surname>Hopkins</surname><given-names>T</given-names></name><name name-style="western"><surname>Roininen</surname><given-names>H</given-names></name><name name-style="western"><surname>van Noort</surname><given-names>S</given-names></name><name name-style="western"><surname>Broad</surname><given-names>GR</given-names></name><name name-style="western"><surname>Kaunisto</surname><given-names>K</given-names></name><name name-style="western"><surname>Sääksjärvi</surname><given-names>IE</given-names></name></person-group> (<year>2019c</year>) Uganda Malaise trapping 2014–2015 <tp:taxon-name><tp:taxon-name-part taxon-name-part-type="subfamily">Rhyssinae</tp:taxon-name-part></tp:taxon-name> taxonomy data [Dataset]. Zenodo. <ext-link xlink:type="simple" ext-link-type="doi" xlink:href="10.5281/zenodo.2554877">https://doi.org/10.5281/zenodo.2554877</ext-link></mixed-citation></ref><ref id="B15"><mixed-citation xmlns:xlink="http://www.w3.org/1999/xlink" xlink:type="simple"><person-group><name name-style="western"><surname>Rousse</surname><given-names>P</given-names></name><name name-style="western"><surname>van Noort</surname><given-names>S</given-names></name></person-group> (<year>2014</year>) <article-title>A review of the Afrotropical <tp:taxon-name><tp:taxon-name-part taxon-name-part-type="subfamily">Rhyssinae</tp:taxon-name-part></tp:taxon-name> (<tp:taxon-name><tp:taxon-name-part taxon-name-part-type="order">Hymenoptera</tp:taxon-name-part></tp:taxon-name>: <tp:taxon-name><tp:taxon-name-part taxon-name-part-type="family">Ichneumonidae</tp:taxon-name-part></tp:taxon-name>) with the descriptions of five new species.</article-title><source>European Journal of Taxonomy</source><volume>91</volume>: <fpage>1</fpage>–<lpage>42</lpage>. <ext-link xlink:type="simple" ext-link-type="doi" xlink:href="10.5852/ejt.2014.91">https://doi.org/10.5852/ejt.2014.91</ext-link></mixed-citation></ref><ref id="B7"><mixed-citation xmlns:xlink="http://www.w3.org/1999/xlink" xlink:type="simple"><person-group><name name-style="western"><surname>Hopkins</surname><given-names>T</given-names></name><name name-style="western"><surname>Roininen</surname><given-names>H</given-names></name><name name-style="western"><surname>Sääksjärvi</surname><given-names>IE</given-names></name></person-group> (<year>2019b</year>) Extensive sampling reveals the phenology and habitat use of Afrotropical parasitoid wasps (<tp:taxon-name><tp:taxon-name-part taxon-name-part-type="order">Hymenoptera</tp:taxon-name-part></tp:taxon-name>: <tp:taxon-name><tp:taxon-name-part taxon-name-part-type="family">Ichneumonidae</tp:taxon-name-part></tp:taxon-name>: <tp:taxon-name><tp:taxon-name-part taxon-name-part-type="subfamily">Rhyssinae</tp:taxon-name-part></tp:taxon-name>). Royal Society Open Science 6: 190913. <ext-link xlink:type="simple" ext-link-type="doi" xlink:href="10.1098/rsos.190913">https://doi.org/10.1098/rsos.190913</ext-link></mixed-citation></ref></ref-list></tp:taxon-treatment>
